# Supplementary material for: Identification of diagnostic markers for moyamoya disease by combining bulk RNA-sequencing analysis and machine learning
Source: Sci Rep. 2024 Mar 11;14:5931. doi: 10.1038/s41598-024-56367-w (PMC10928210; doi:10.1038/s41598-024-56367-w)
Supplement: Supplementary file 2 — Supplementary Table S1. [file 41598_2024_56367_MOESM2_ESM.xlsx]

## Sheet: Sheet1
Details of the two datasets （GSE157628 and GSE141024）
Geneset ID	Sample	Count
GSE157628	Middle cerebral artery (MCA) from MMD and control	n(MMD)=11 n(Control)=9
GSE141024	Superficial temporal artery (STA)-middle cerebral artery (MCA) from MMD	n(MMD)=4
