# Supplementary material for: Identification of diagnostic markers for moyamoya disease by combining bulk RNA-sequencing analysis and machine learning
Source: Sci Rep. 2024 Mar 11;14:5931. doi: 10.1038/s41598-024-56367-w (PMC10928210; doi:10.1038/s41598-024-56367-w)
Supplement: Supplementary file 3 — Supplementary Table S2. [file 41598_2024_56367_MOESM3_ESM.xlsx]

## Sheet: Table S2
Clinical sample information (GSM477180)
Accession	Title	SampleType	Description	DataProcessing	PlatformRef	ChannelCount	Source	Organism	age	gender	tissue
GSM4771802	MiddleCerebralArtery_MoyamoyaDisease#84_rep1 [MMD1 ]	RNA		Signal intensity was quantified from the scanned image using Feature Extraction Software version 11.0.1.1 (Agilent Technologies).We log-transformed the resulting signal intensities and normalized the data using the 75 percentile shift method as recommended in the Agilent 'One-Color Microarray-Based gene expressed Analysis' protocol.	GPL16699	1	Middle Crebral Artery, Adult Moyamoya Disease, Patient Number 84, replicate 1	Homo sapiens	64y	Fenale	Artery Wall
GSM4771803	MiddleCerebralArtery_MoyamoyaDisease#95_rep1 [MMD2]	RNA		Signal intensity was quantified from the scanned image using Feature Extraction Software version 11.0.1.1 (Agilent Technologies).We log-transformed the resulting signal intensities and normalized the data using the 75 percentile shift method as recommended in the Agilent 'One-Color Microarray-Based gene expressed Analysis' protocol.	GPL16699	1	Middle Crebral Artery, Adult Moyamoya Disease, Patient Number 95, replicate 1	Homo sapiens	47y	Female	Artery Wall
GSM4771804	MiddleCerebralArtery_MoyamoyaDisease#98_rep1 [MMD3]	RNA		Signal intensity was quantified from the scanned image using Feature Extraction Software version 11.0.1.1 (Agilent Technologies).We log-transformed the resulting signal intensities and normalized the data using the 75 percentile shift method as recommended in the Agilent 'One-Color Microarray-Based gene expressed Analysis' protocol.	GPL16699	1	Middle Crebral Artery, Adult Moyamoya Disease, Patient Number 98, replicate 1	Homo sapiens	48y	Female	Artery Wall
GSM4771805	MiddleCerebralArtery_MoyamoyaDisease#59_rep1 [MMD4]	RNA		Signal intensity was quantified from the scanned image using Feature Extraction Software version 11.0.1.1 (Agilent Technologies).We log-transformed the resulting signal intensities and normalized the data using the 75 percentile shift method as recommended in the Agilent 'One-Color Microarray-Based gene expressed Analysis' protocol.	GPL16699	1	Middle Crebral Artery, Adult Moyamoya Disease, Patient Number 59, replicate 1	Homo sapiens	49y	Female	Artery Wall
GSM4771806	MiddleCerebralArtery_MoyamoyaDisease#120_rep1 [MMD5]	RNA		Signal intensity was quantified from the scanned image using Feature Extraction Software version 11.0.1.1 (Agilent Technologies).We log-transformed the resulting signal intensities and normalized the data using the 75 percentile shift method as recommended in the Agilent 'One-Color Microarray-Based gene expressed Analysis' protocol.	GPL16699	1	Middle Crebral Artery, Adult Moyamoya Disease, Patient Number 120, replicate 1	Homo sapiens	59y	Female	Artery Wall
GSM4771807	MiddleCerebralArtery_MoyamoyaDisease#122_rep1 [MMD6]	RNA		Signal intensity was quantified from the scanned image using Feature Extraction Software version 11.0.1.1 (Agilent Technologies).We log-transformed the resulting signal intensities and normalized the data using the 75 percentile shift method as recommended in the Agilent 'One-Color Microarray-Based gene expressed Analysis' protocol.	GPL16699	1	Middle Crebral Artery, Adult Moyamoya Disease, Patient Number 122, replicate 1	Homo sapiens	50y	Female	Artery Wall
GSM4771808	MiddleCerebralArtery_MoyamoyaDisease#126_rep1 [MMD7]	RNA		Signal intensity was quantified from the scanned image using Feature Extraction Software version 11.0.1.1 (Agilent Technologies).We log-transformed the resulting signal intensities and normalized the data using the 75 percentile shift method as recommended in the Agilent 'One-Color Microarray-Based gene expressed Analysis' protocol.	GPL16699	1	Middle Crebral Artery, Adult Moyamoya Disease, Patient Number 126, replicate 1	Homo sapiens	45y	Female	Artery Wall
GSM4771809	MiddleCerebralArtery_MoyamoyaDisease#63_rep1 [MMD8]	RNA		Signal intensity was quantified from the scanned image using Feature Extraction Software version 11.0.1.1 (Agilent Technologies).We log-transformed the resulting signal intensities and normalized the data using the 75 percentile shift method as recommended in the Agilent 'One-Color Microarray-Based gene expressed Analysis' protocol.	GPL16699	1	Middle Crebral Artery, Adult Moyamoya Disease, Patient Number 63, replicate 1	Homo sapiens	48y	Female	Artery Wall
GSM4771810	MiddleCerebralArtery_MoyamoyaDisease#66_rep1 [MMD9]	RNA		Signal intensity was quantified from the scanned image using Feature Extraction Software version 11.0.1.1 (Agilent Technologies).We log-transformed the resulting signal intensities and normalized the data using the 75 percentile shift method as recommended in the Agilent 'One-Color Microarray-Based gene expressed Analysis' protocol.	GPL16699	1	Middle Crebral Artery, Adult Moyamoya Disease, Patient Number 66, replicate 1	Homo sapiens	51y	Male	Artery Wall
GSM4771811	MiddleCerebralArtery_MoyamoyaDisease#69_rep1 [MMD10]	RNA		Signal intensity was quantified from the scanned image using Feature Extraction Software version 11.0.1.1 (Agilent Technologies).We log-transformed the resulting signal intensities and normalized the data using the 75 percentile shift method as recommended in the Agilent 'One-Color Microarray-Based gene expressed Analysis' protocol.	GPL16699	1	Middle Crebral Artery, Adult Moyamoya Disease, Patient Number 69, replicate 1	Homo sapiens	53y	Female	Artery Wall
GSM4771812	MiddleCerebralArtery_MoyamoyaDisease#73_rep1 [MMD11]	RNA		Signal intensity was quantified from the scanned image using Feature Extraction Software version 11.0.1.1 (Agilent Technologies).We log-transformed the resulting signal intensities and normalized the data using the 75 percentile shift method as recommended in the Agilent 'One-Color Microarray-Based gene expressed Analysis' protocol.	GPL16699	1	Middle Crebral Artery, Adult Moyamoya Disease, Patient Number 73, replicate 1	Homo sapiens	43y	Female	Artery Wall
GSM4771813	MiddleCerebralArtery_InternalCarotidArteryAneurysm#104_rep1 [IA1]	RNA		Signal intensity was quantified from the scanned image using Feature Extraction Software version 11.0.1.1 (Agilent Technologies).We log-transformed the resulting signal intensities and normalized the data using the 75 percentile shift method as recommended in the Agilent 'One-Color Microarray-Based gene expressed Analysis' protocol.	GPL16699	1	Middle Crebral Artery, Internal Carotid Artery Aneurysm, Patient Number 104, replicate 1	Homo sapiens	62y	Female	Artery Wall
GSM4771814	MiddleCerebralArtery_InternalCarotidArteryAneurysm#106_rep1 [IA2]	RNA		Signal intensity was quantified from the scanned image using Feature Extraction Software version 11.0.1.1 (Agilent Technologies).We log-transformed the resulting signal intensities and normalized the data using the 75 percentile shift method as recommended in the Agilent 'One-Color Microarray-Based gene expressed Analysis' protocol.	GPL16699	1	Middle Crebral Artery, Internal Carotid Artery Aneurysm, Patient Number 106, replicate 1	Homo sapiens	78y	Female	Artery Wall
GSM4771815	MiddleCerebralArtery_InternalCarotidArteryAneurysm#114_rep1 [IA3]	RNA		Signal intensity was quantified from the scanned image using Feature Extraction Software version 11.0.1.1 (Agilent Technologies).We log-transformed the resulting signal intensities and normalized the data using the 75 percentile shift method as recommended in the Agilent 'One-Color Microarray-Based gene expressed Analysis' protocol.	GPL16699	1	Middle Crebral Artery, Internal Carotid Artery Aneurysm, Patient Number 114, replicate 1	Homo sapiens	79y	Female	Artery Wall
GSM4771816	MiddleCerebralArtery_InternalCarotidArteryAneurysm#115_rep1 [IA4]	RNA		Signal intensity was quantified from the scanned image using Feature Extraction Software version 11.0.1.1 (Agilent Technologies).We log-transformed the resulting signal intensities and normalized the data using the 75 percentile shift method as recommended in the Agilent 'One-Color Microarray-Based gene expressed Analysis' protocol.	GPL16699	1	Middle Crebral Artery, Internal Carotid Artery Aneurysm, Patient Number 115, replicate 1	Homo sapiens	70y	Female	Artery Wall
GSM4771817	MiddleCerebralArtery_InternalCarotidArteryAneurysm#91_rep1 [IA5]	RNA		Signal intensity was quantified from the scanned image using Feature Extraction Software version 11.0.1.1 (Agilent Technologies).We log-transformed the resulting signal intensities and normalized the data using the 75 percentile shift method as recommended in the Agilent 'One-Color Microarray-Based gene expressed Analysis' protocol.	GPL16699	1	Middle Crebral Artery, Internal Carotid Artery Aneurysm, Patient Number 91, replicate 1	Homo sapiens	65y	Female	Artery Wall
GSM4771818	MiddleCerebralArtery_InternalCarotidArteryAneurysm#89_rep1 [IA6]	RNA		Signal intensity was quantified from the scanned image using Feature Extraction Software version 11.0.1.1 (Agilent Technologies).We log-transformed the resulting signal intensities and normalized the data using the 75 percentile shift method as recommended in the Agilent 'One-Color Microarray-Based gene expressed Analysis' protocol.	GPL16699	1	Middle Crebral Artery, Internal Carotid Artery Aneurysm, Patient Number 89, replicate 1	Homo sapiens	71y	Female	Artery Wall
GSM4771819	MiddleCerebralArtery_Epilepsi#116_rep1 [EPI1]	RNA		Signal intensity was quantified from the scanned image using Feature Extraction Software version 11.0.1.1 (Agilent Technologies).We log-transformed the resulting signal intensities and normalized the data using the 75 percentile shift method as recommended in the Agilent 'One-Color Microarray-Based gene expressed Analysis' protocol.	GPL16699	1	Middle Crebral Artery, Epilepsi, Patient Number 116, replicate 1	Homo sapiens	56y	Male	Artery Wall
GSM4771820	MiddleCerebralArtery_Epilepsi#119_rep1 [EPI2]	RNA		Signal intensity was quantified from the scanned image using Feature Extraction Software version 11.0.1.1 (Agilent Technologies).We log-transformed the resulting signal intensities and normalized the data using the 75 percentile shift method as recommended in the Agilent 'One-Color Microarray-Based gene expressed Analysis' protocol.	GPL16699	1	Middle Crebral Artery, Epilepsi, Patient Number 119, replicate 1	Homo sapiens	14y	Male	Artery Wall
GSM4771821	MiddleCerebralArtery_Epilepsi#127_rep1 [EPI3]	RNA		Signal intensity was quantified from the scanned image using Feature Extraction Software version 11.0.1.1 (Agilent Technologies).We log-transformed the resulting signal intensities and normalized the data using the 75 percentile shift method as recommended in the Agilent 'One-Color Microarray-Based gene expressed Analysis' protocol.	GPL16699	1	Middle Crebral Artery, Epilepsi, Patient Number 127, replicate 1	Homo sapiens	20y	Male	Artery Wall
