# Supplementary material for: Identification of diagnostic markers for moyamoya disease by combining bulk RNA-sequencing analysis and machine learning
Source: Sci Rep. 2024 Mar 11;14:5931. doi: 10.1038/s41598-024-56367-w (PMC10928210; doi:10.1038/s41598-024-56367-w)
Supplement: Supplementary file 4 — Supplementary Table S3. [file 41598_2024_56367_MOESM4_ESM.xlsx]

## Sheet: Table S3
Clinical sample information (GSM419256)
Accession	Title	SampleType	Description	DataProcessing	PlatformRef	ChannelCount	Source	Organism	age	tissue	gender	individual	condition
GSM4192549	MiddleCerebralArtery_AdultMoyamoyaDisease#63_rep1	RNA	MCA MMD 1	Signal intensity was quantified from the scanned image using Feature Extraction Software version 11.0.1.1 (Agilent Technologies).	GPL16699	1	Middle Cerebral Artery, Adult Moyamoya Disease, Patient Number 63, replicate 1	Homo sapiens	48y	Artery Wall (MCA)	Female	Patient Number 63	Adult Moyamoya Disease
GSM4192550	MiddleCerebralArtery_AdultMoyamoyaDisease#66_rep1	RNA	MCA MMD 2	Signal intensity was quantified from the scanned image using Feature Extraction Software version 11.0.1.1 (Agilent Technologies).	GPL16699	1	Middle Cerebral Artery, Adult Moyamoya Disease, Patient Number 66, replicate 1	Homo sapiens	51y	Artery Wall (MCA)	Male	Patient Number 66	Adult Moyamoya Disease
GSM4192551	MiddleCerebralArtery_AdultMoyamoyaDisease#69_rep1	RNA	MCA MMD 3	Signal intensity was quantified from the scanned image using Feature Extraction Software version 11.0.1.1 (Agilent Technologies).	GPL16699	1	Middle Cerebral Artery, Adult Moyamoya Disease, Patient Number 69, replicate 1	Homo sapiens	53y	Artery Wall (MCA)	Female	Patient Number 69	Adult Moyamoya Disease
GSM4192552	MiddleCerebralArtery_AdultMoyamoyaDisease#73_rep1	RNA	MCA MMD 4	Signal intensity was quantified from the scanned image using Feature Extraction Software version 11.0.1.1 (Agilent Technologies).	GPL16699	1	Middle Cerebral Artery, Adult Moyamoya Disease, Patient Number 73, replicate 1	Homo sapiens	43y	Artery Wall (MCA)	Female	Patient Number 73	Adult Moyamoya Disease
GSM4192553	MiddleCerebralArtery_InternalCarotidArteryAneurysm#104_rep1	RNA	MCA IA 1	Signal intensity was quantified from the scanned image using Feature Extraction Software version 11.0.1.1 (Agilent Technologies).	GPL16699	1	Middle Cerebral Artery, Internal Carotid Artery Aneurysm, Patient Number 104, replicate 1	Homo sapiens	62y	Artery Wall (MCA)	Female	Patient Number 104	Internal Carotid Artery Aneurysm
GSM4192554	MiddleCerebralArtery_InternalCarotidArterylAneurysm#106_rep1	RNA	MCA IA 2	Signal intensity was quantified from the scanned image using Feature Extraction Software version 11.0.1.1 (Agilent Technologies).	GPL16699	1	Middle Cerebral Artery, Internal Carotid Artery Aneurysm, Patient Number 106, replicate 1	Homo sapiens	78y	Artery Wall (MCA)	Female	Patient Number 106	Internal Carotid Artery Aneurysm
GSM4192555	MiddleCerebralArtery_InternalCarotidArteryAneurysm#114_rep1	RNA	MCA IA 3	Signal intensity was quantified from the scanned image using Feature Extraction Software version 11.0.1.1 (Agilent Technologies).	GPL16699	1	Middle Cerebral Artery, Internal Carotid Artery Aneurysm, Patient Number 114, replicate 1	Homo sapiens	79y	Artery Wall (MCA)	Female	Patient Number 114	Internal Carotid Artery Aneurysm
GSM4192556	MiddleCerebralArtery_InternalCarotidArteryAneurysm#115_rep1	RNA	MCA IA 4	Signal intensity was quantified from the scanned image using Feature Extraction Software version 11.0.1.1 (Agilent Technologies).	GPL16699	1	Middle Cerebral Artery, Internal Carotid Artery Aneurysm, Patient Number 115, replicate 1	Homo sapiens	70y	Artery Wall (MCA)	Female	Patient Number 115	Internal Carotid Artery Aneurysm
GSM4192563	SuperficialTemporalArtery_AdultMoyamoyaDisease#63_rep1	RNA	STA MMD 1	Signal intensity was quantified from the scanned image using Feature Extraction Software version 11.0.1.1 (Agilent Technologies).	GPL16699	1	Superficial Temporal Artery, Adult Moyamoya Disease, Patient Number 63, replicate 1	Homo sapiens	48y	Artery Wall (STA)	Female	Patient Number 63	Adult Moyamoya Disease
GSM4192564	SuperficialTemporalArtery_AdultMoyamoyaDisease#66_rep1	RNA	STA MMD 2	Signal intensity was quantified from the scanned image using Feature Extraction Software version 11.0.1.1 (Agilent Technologies).	GPL16699	1	Superficial Temporal Artery, Adult Moyamoya Disease, Patient Number 66, replicate 1	Homo sapiens	51y	Artery Wall (STA)	Male	Patient Number 66	Adult Moyamoya Disease
GSM4192565	SuperficialTemporaArtery_AdultMoyamoyaDisease#69_rep1	RNA	STA MMD 3	Signal intensity was quantified from the scanned image using Feature Extraction Software version 11.0.1.1 (Agilent Technologies).	GPL16699	1	Superficial Temporal Artery, Adult Moyamoya Disease, Patient Number 69, replicate 1	Homo sapiens	53y	Artery Wall (STA)	Female	Patient Number 69	Adult Moyamoya Disease
GSM4192566	SuperficialTemporaArtery_AdultMoyamoyaDisease#73_rep1	RNA	STA MMD 4	Signal intensity was quantified from the scanned image using Feature Extraction Software version 11.0.1.1 (Agilent Technologies).	GPL16699	1	Superficial Temporal Artery, Adult Moyamoya Disease, Patient Number 73, replicate 1	Homo sapiens	43y	Artery Wall (STA)	Female	Patient Number 73	Adult Moyamoya Disease
GSM4192567	SuperficialTemporaArtery_InternalCarotidArteryAneurysm#104_rep1	RNA	STA IA 1	Signal intensity was quantified from the scanned image using Feature Extraction Software version 11.0.1.1 (Agilent Technologies).	GPL16699	1	Superficial Temporal Artery, Internal Carotid Artery Aneurysm, Patient Number 104, replicate 1	Homo sapiens	62y	Artery Wall (STA)	Female	Patient Number 104	Internal Carotid Artery Aneurysm
GSM4192568	SuperficialTemporaArtery_InternalCarotidArterylAneurysm#106_rep1	RNA	STA IA 2	Signal intensity was quantified from the scanned image using Feature Extraction Software version 11.0.1.1 (Agilent Technologies).	GPL16699	1	Superficial Temporal Artery, Internal Carotid Artery Aneurysm, Patient Number 106, replicate 1	Homo sapiens	78y	Artery Wall (STA)	Female	Patient Number 106	Internal Carotid Artery Aneurysm
GSM4192569	SuperficialTemporaArtery_InternalCarotidArteryAneurysm#114_rep1	RNA	STA IA 3	Signal intensity was quantified from the scanned image using Feature Extraction Software version 11.0.1.1 (Agilent Technologies).	GPL16699	1	Superficial Temporal Artery, Internal Carotid Artery Aneurysm, Patient Number 114, replicate 1	Homo sapiens	79y	Artery Wall (STA)	Female	Patient Number 114	Internal Carotid Artery Aneurysm
GSM4192570	SuperficialTemporaArtery_InternalCarotidArteryAneurysm#115_rep1	RNA	STA IA 4	Signal intensity was quantified from the scanned image using Feature Extraction Software version 11.0.1.1 (Agilent Technologies).	GPL16699	1	Superficial Temporal Artery, Internal Carotid Artery Aneurysm, Patient Number 115, replicate 1	Homo sapiens	70y	Artery Wall (STA)	Female	Patient Number 115	Internal Carotid Artery Aneurysm
