# Supplementary material for: Identification of diagnostic markers for moyamoya disease by combining bulk RNA-sequencing analysis and machine learning
Source: Sci Rep. 2024 Mar 11;14:5931. doi: 10.1038/s41598-024-56367-w (PMC10928210; doi:10.1038/s41598-024-56367-w)
Supplement: Supplementary file 5 — Supplementary Table S4. [file 41598_2024_56367_MOESM5_ESM.xlsx]

## Sheet: Table S2
Up-regulated and down-regulated genes
id	logFC	AveExpr	P.Value
FREM1	-1.70845	-1.75047	5.7146e-05
FAM26E	-1.80839	-2.74057	0.000101871
XLOC_009543	1.1345	-4.03707	0.000124993
FADS3	-1.22351	2.09559	0.000138383
LOC100293962	1.16007	-3.1488	0.00040899
LOC100505899	1.47955	-3.1237	0.000477355
GINS1	-1.52024	-4.26025	0.000477746
ERBB4	-1.696	-2.10904	0.000491653
DIRAS3	-1.75323	-2.83839	0.000685768
DNAJC6	-1.33343	-0.389017	0.000739457
SH3BGRL2	-1.05415	-1.15293	0.000757263
LOC100652983	-1.47357	-1.74456	0.000817574
XLOC_009585	1.05258	-1.98048	0.000868152
XLOC_011572	1.02559	-3.3024	0.000913715
LOC100506213	-1.27377	-4.64595	0.000998192
DUSP16	-1.61554	-0.654536	0.00102606
C12orf11	-1.49484	-0.814299	0.00105197
SOCS7	-2.10607	-1.07398	0.00105963
LOC541473	1.65661	-1.63556	0.00116658
LINC00310	-1.15188	-2.18601	0.0012384
TPD52L2	-1.49924	-1.29495	0.00124205
QRFPR	-2.06286	-4.33309	0.00131175
DOPEY2	-1.38159	-4.44253	0.00136341
KCNA2	-2.07027	-2.16625	0.00150833
LOC100509487	-1.15927	1.06979	0.00162564
PKNOX1	-1.7011	-0.263933	0.00171238
FGF1	-1.08585	-0.437516	0.00172521
LRRN1	-1.88504	-2.16528	0.00175892
XLOC_001215	-1.92544	-3.97999	0.00179332
NPAS3	-1.17938	-3.99386	0.00181897
CEBPA	1.1695	-3.6925	0.00182089
STXBP5	-1.13753	-1.36672	0.00204854
XLOC_005492	-1.24751	-4.20906	0.00211489
TUFT1	-1.55513	0.468997	0.0023294
SGMS2	-1.67933	-1.31947	0.00266482
C14orf37	-1.09211	-2.52578	0.00285383
XLOC_009187	1.35349	-2.68921	0.00287248
TAF1A	-1.13872	-3.00811	0.00292435
GMIP	1.06135	-1.15609	0.00301376
FMO4	-1.44801	-1.96476	0.00301812
C1orf162	1.88664	-0.190937	0.00306145
KIF3A	-1.06779	-3.73267	0.00319111
GPC4	-1.53723	0.0892975	0.00326999
LRRC4	1.10573	-2.66019	0.0032976
PSME4	-1.00138	-1.62811	0.00332531
LOC100652923	-1.65259	-1.55564	0.00335221
KHK	-1.55832	-2.97935	0.00343356
ST7	-1.18935	-0.0253763	0.0034514
C10orf113	1.11774	-4.17295	0.00352925
LOC338817	-1.15912	-2.75533	0.00367959
PDE2A	-1.24868	-0.127812	0.00370118
LRRC23	-1.39085	-1.84611	0.0037237
PRPH	-1.9038	-1.5401	0.00376217
C9orf174	-1.54907	-1.98823	0.00381635
GAB1	-1.45659	-0.783244	0.00382274
ARL16	-1.3619	-0.666939	0.00387865
XLOC_012959	1.03404	-4.11484	0.00392635
WDYHV1	-1.25424	-2.0465	0.00393314
TAC1	-2.20266	-2.42365	0.00393336
CMTM4	-1.17283	0.109341	0.00395521
LGALS9C	1.38513	0.412824	0.00399596
XLOC_000388	-1.216	-4.11029	0.00406203
CAMP	1.08477	-3.43878	0.00413851
XLOC_003976	1.29639	-1.4872	0.00416989
KIAA0408	-1.2414	-1.42626	0.00424819
UCHL1	-1.14758	1.96837	0.00427913
AFF3	-1.17161	-1.73725	0.00431804
KCNJ3	-1.17722	-3.01735	0.00445526
AKAP5	-1.0335	-3.69165	0.00450641
TNNC1	-1.23877	0.222245	0.00455628
MIA	1.19752	-2.76653	0.00471396
LOC100506890	-1.10497	-4.12301	0.00474945
DKFZP761C1711	-1.33045	-2.35269	0.00475289
CAMK2D	-1.12689	0.7342	0.00481635
LOC100131492	1.10407	-3.96609	0.00500031
LOC100133089	-1.50988	-1.42663	0.00506261
LOC100131510	1.31524	-2.86916	0.00506421
RAB4A	-1.51871	-0.69297	0.00510055
ALMS1P	-1.04217	-2.28502	0.00525683
KCND3	-1.21786	-0.633427	0.0053235
AGAP1-IT1	-1.19176	-3.10501	0.00535196
XLOC_000104	-1.17893	-3.32808	0.00548891
C3orf14	-1.74308	-1.69209	0.00560149
XLOC_008151	-1.16642	-3.25216	0.00576927
NMI	1.52769	0.816652	0.00581062
VPS13A	-1.23256	1.36511	0.00582469
PI16	-1.73156	0.918668	0.0058837
TGFB2	-1.19661	0.018684	0.00604341
TSPAN8	-1.29506	1.4959	0.0060939
PHOX2A	-1.10774	-2.87431	0.00612795
KCNIP4	1.36686	-2.04525	0.00626782
C14orf91	-1.78322	-0.48626	0.00629857
XLOC_l2_011399	1.3497	-2.25911	0.00640228
XLOC_l2_015716	-1.20227	-3.92126	0.00646299
KHDRBS3	-1.19583	-2.04213	0.0067294
LOC100506543	-1.3719	-2.67987	0.00674218
SERPINB8	-1.49434	-2.96457	0.00687312
OAS2	1.08239	-0.692769	0.00708225
RMND1	-1.25034	-2.33464	0.0071352
CCDC113	-1.10904	-3.92728	0.00728122
RTTN	-1.55098	-1.24921	0.00728397
NMB	1.67028	-0.975758	0.00730333
SNTB2	-1.18302	-1.2017	0.00742487
DGKH	-1.4533	-1.78249	0.00750554
GLB1L	1.25371	-3.33459	0.0075699
MSMO1	-1.17209	-2.09995	0.00766306
XLOC_012359	1.69839	-1.74338	0.00770694
TSPAN2	-1.24389	-1.0027	0.00776794
XLOC_l2_000006	-1.31331	-3.72415	0.00778287
IFIT1	1.1049	0.716454	0.00793088
LOC100505501	-1.19434	-3.24144	0.00793683
VBP1	-1.40697	-0.443644	0.00809928
LOC283683	-1.08852	-4.05534	0.00815477
XLOC_013938	1.06927	-4.11944	0.00820779
PECAM1	1.08551	1.83289	0.00837365
AUTS2	-1.3854	-0.140208	0.00850575
POLR1E	-1.10047	-0.781025	0.00858206
GPR4	1.77615	-0.0923892	0.00858912
GNPDA2	-1.73199	0.193885	0.00860215
C3orf32	-1.22776	-3.1783	0.00877829
RAB9B	-1.21103	-1.02208	0.0088077
TBC1D9B	1.0799	0.930851	0.00891247
KCNJ10	-1.26806	-3.9231	0.00905172
LYPLA1	-1.08064	-0.362401	0.00909396
TNFRSF12A	-1.13516	1.3145	0.0090954
SNORD27	-1.51439	-1.81259	0.0094504
MRPL14	-1.46262	-0.478532	0.00953137
GPHN	-1.38164	-0.697899	0.00954297
MYO1F	1.08209	0.788732	0.00965116
HSPB7	-1.55716	0.692653	0.00970754
XLOC_001329	1.11065	-3.05358	0.00981462
ACAN	-1.04908	0.739174	0.00983603
SNAP29	-1.55326	-0.980563	0.00989331
LOC100507228	1.07794	-4.02425	0.00990285
UCHL3	-1.69737	0.281858	0.00994458
RAP1GDS1	-1.04094	-1.25326	0.00996162
FHOD3	-1.59239	-0.623929	0.0100115
CAD	-1.31992	-2.90622	0.0101835
CAPS2	-1.23287	-2.9525	0.0102327
XLOC_000004	-1.42274	-3.33905	0.0104725
MAN2B1	1.22463	-2.27772	0.010477
GRAMD2	1.21397	-4.2072	0.0105796
LOC100506898	-1.44851	-3.18428	0.0107097
SNORD36B	-1.38172	-3.19132	0.0107501
SLC39A10	-1.01041	-1.03879	0.0108042
NLRP12	1.09096	-3.18318	0.0108732
LOC100507624	-1.59067	-2.63309	0.0110005
GUCY1A2	2.26006	-2.26058	0.0113564
ASF1A	-1.38065	-3.38405	0.0114274
SNORA32	-1.09942	-1.83093	0.0115028
BRCA2	-1.10333	-3.87396	0.0118223
FLJ30375	1.20235	-4.25963	0.0119428
BTC	-1.22134	-2.09586	0.0119957
APOA2	1.24809	-3.56671	0.012033
LOC286272	-1.10538	-3.34869	0.012189
PIF1	1.03533	-3.89916	0.012263
LOC100127994	-1.07528	-2.79504	0.0123235
DDAH1	-1.14637	-0.0694356	0.0123429
CES1P2	-1.08396	-3.69197	0.0126759
EHD3	-1.43497	-0.542863	0.0127931
BSCL2	-1.20075	-0.0529158	0.0128519
FAM155A	-1.18229	-1.73093	0.0128673
CUEDC1	-1.42269	-1.91917	0.0129017
NEO1	-1.26916	1.143	0.0130135
ALS2CR12	-1.04611	-4.10396	0.0131927
FRAT2	1.25212	0.908374	0.0132093
C2orf74	-1.30063	-1.0265	0.0135046
TMEM191C	-1.4485	-2.65754	0.013704
PLD1	-1.06662	-1.72745	0.0138092
DYRK3	-1.20476	-1.85169	0.0140146
DSCAML1	1.04092	-4.2191	0.0141506
C16orf87	-1.15127	-0.887652	0.0141832
BTN3A1	1.05601	-1.49515	0.0142477
RUNDC1	-1.38429	-0.455876	0.0143478
C15orf29	-1.32478	-2.76381	0.0143663
COPG2IT1	-1.23616	-3.03197	0.014372
XLOC_007308	1.0236	-2.20599	0.0143878
GNL2	-1.19572	-0.678881	0.0144063
PMM2	-1.34571	-2.50015	0.0144279
SNORD73A	-1.44437	0.135736	0.0146973
RACGAP1	-1.10513	-1.43228	0.0147555
COL12A1	-1.74854	0.449598	0.0151291
RHBDL2	-1.28095	-2.23317	0.0152321
SIX4	-1.21889	-3.29534	0.0154334
XLOC_l2_011170	1.17092	-3.27705	0.0154798
MSH4	-1.05543	-4.19274	0.0155323
LOC100129268	-1.59161	-2.50389	0.0155325
SNORD99	1.02238	0.394783	0.0155541
UBE2E1	-1.51766	0.658622	0.0159813
LEF1	-1.62791	-0.565071	0.0163466
PCNT	-1.04145	0.657056	0.01642
SERPINE1	-1.96447	0.562763	0.0165096
CMKLR1	-1.42114	-1.80838	0.0167559
LOC100506299	-1.02518	-3.5033	0.0168847
QSER1	-1.14438	-2.1138	0.0171698
SC5DL	-1.20097	-1.76129	0.0172062
PDE8B	-1.29219	-1.44089	0.0172439
OR4F4	1.41551	-3.141	0.0173149
ADPRHL1	-1.35273	-3.37069	0.0173663
LOH12CR1	-1.22593	-1.50796	0.017416
LIMK1	1.0631	-1.93415	0.01744
CDK14	-1.39343	-1.25443	0.0174741
C6orf145	-1.07743	-0.210532	0.0175789
MILR1	-1.0831	-4.04401	0.01769
SNORA26	-1.16036	-1.21269	0.017995
B4GALT4	-1.38229	-0.877941	0.0179969
DEFA3	1.07875	-1.87427	0.0180166
ASNA1	-1.1878	-0.230918	0.0180298
XLOC_001688	1.19223	-3.19096	0.0180459
XLOC_004339	-1.16069	-2.15356	0.0180501
LOC389493	-1.23551	-2.58064	0.0182043
KRT18P55	1.05294	-1.76643	0.0182354
WDR54	-1.6285	-1.47547	0.0182835
TOP1	-1.17413	-0.394975	0.0183652
FDXR	-1.09744	1.23395	0.0183889
XLOC_008225	-1.45996	-0.698787	0.0184513
LOC100507280	-1.28124	-4.23628	0.018701
PDK3	-1.65278	0.419934	0.0188077
FRMD6	-1.11822	-2.24416	0.0188474
LOC100652772	-1.39616	-1.02847	0.018914
HSPA4L	-1.52707	-1.13073	0.0190796
KCNJ2	1.92826	-0.270787	0.0192263
XLOC_008001	-1.1519	-2.32118	0.0193533
STK39	-1.54173	-1.10192	0.0194408
MYCBP	-1.0706	-0.877933	0.0195181
LOC100506301	1.0975	-2.49	0.0195818
OGN	1.31047	3.04517	0.0196317
UBA3	-1.41714	-0.560404	0.0196525
ASB5	-1.09733	-4.47002	0.0199349
TUB	1.36634	-0.368979	0.0204149
ZNF449	-1.10895	-2.10391	0.0204234
SMYD2	-1.21051	0.250187	0.0206079
AP2B1	1.16659	0.49597	0.0206183
LOC100652884	-1.5448	-1.50778	0.0208719
XLOC_007568	1.10168	-0.896877	0.0208952
GABRA4	-1.5722	-2.90295	0.0209328
XLOC_l2_010267	-1.27623	-2.48542	0.0212224
RYR1	-1.10913	-1.68425	0.0212277
MFHAS1	-1.4925	-1.53168	0.0213046
ANK2	-1.76669	-1.59557	0.0217769
SCO2	1.08311	0.215503	0.0218046
ZNF469	-1.21086	-3.69174	0.0219566
PCDHB6	-1.30121	-3.43656	0.0220124
LOC100507053	-1.09118	-1.89585	0.0221404
TBC1D10C	1.06786	-1.06005	0.0223257
SOST	-2.0744	-1.77515	0.0223561
NRM	-1.16196	0.742817	0.0224442
ARHGEF9	-1.1557	0.18489	0.0225361
LMO3	-1.27514	-2.79333	0.0226375
SNORA40	-1.18594	-0.527373	0.0226573
REEP1	-1.57045	0.577754	0.0226601
CASKIN2	1.09684	0.409195	0.0227183
RPA3	-1.71988	0.194	0.0227646
POP5	-1.20384	-0.246438	0.0227649
KCNAB1	-1.02736	0.822566	0.0227699
MYO6	-1.00409	-1.62911	0.0231106
NACC1	-1.22017	-0.315406	0.0232577
MTSS1	-1.09749	-1.9428	0.0234528
XLOC_004901	-1.26787	-2.26559	0.0236042
TBC1D23	-1.11532	-1.91785	0.0237596
LEFTY2	-1.30996	-1.70343	0.0238704
GAPVD1	-1.07252	-1.32087	0.0239076
TYMS	-1.57326	-1.26641	0.0239087
YBEY	-1.09575	-1.55884	0.023958
XLOC_003480	-1.42238	-3.0038	0.0241938
THSD7A	-1.14258	-3.84	0.0242813
ROR1	-1.049	0.115388	0.0245367
FMO3	1.67804	-1.02172	0.0247194
XLOC_000222	1.03194	-4.27991	0.0248448
NAA20	-1.20102	-0.240327	0.0248654
PRR5L	1.23786	-2.56703	0.0249249
RAI2	-1.08713	1.08652	0.0251418
Q8WY88	-1.14932	0.0754926	0.0252521
MSX1	1.28503	-0.39467	0.0257129
KBTBD8	-1.32513	-2.72745	0.0257247
GOLT1B	-1.61621	-0.410416	0.0258348
SHC4	-1.6999	-1.09953	0.0259548
LOXL1	-1.37571	-0.323757	0.0263699
ZNF12	-1.15197	-0.954454	0.0263864
INTS9	-1.19673	-1.17584	0.0263946
C1orf31	-1.121	-1.04679	0.0264909
MAST4-AS1	-1.13724	-2.9339	0.0265293
KIAA1737	-1.03585	0.460726	0.026585
C9orf80	-1.04152	0.0642888	0.0266136
LOC100653120	-1.23357	-2.31609	0.0271941
CKMT2	-1.63918	0.745647	0.0272902
GPRC5A	-1.52249	4.3186	0.0273859
SERPINI1	-1.07763	-2.46963	0.027674
ABCD2	-1.15731	-4.28674	0.02785
XLOC_003932	-1.12952	-3.22837	0.0278594
LOC100302640	-1.11561	-3.10244	0.0280241
CTTNBP2NL	-1.0546	-1.02172	0.028119
CES1	-1.05729	-0.736014	0.028267
BHMT2	-1.44846	-2.29251	0.028349
NMNAT2	-1.62067	-2.35352	0.0288746
NOV	-1.06109	4.55155	0.0289076
PNN	-1.25474	-1.95997	0.0289102
RASL12	-1.0438	-0.631238	0.0290008
SPATA18	-1.0924	-2.9741	0.0290059
AMICA1	1.04029	-2.19748	0.0293256
COMP	-1.80619	0.366679	0.0293787
FRK	-1.35029	-1.61108	0.029388
B7H6	-1.19492	-3.12798	0.029587
TMEM17	-1.19341	-3.85016	0.0297055
XLOC_012991	1.11371	-3.81889	0.0297485
KIF21A	-1.04607	-3.3224	0.0298473
ITGB8	-1.32867	-3.61989	0.0298714
LOC100128751	1.17825	-2.19378	0.0299125
SUGT1	-1.09037	0.396301	0.0299344
XLOC_009790	-1.15118	-2.46215	0.0300835
ASCC1	-1.24331	0.162251	0.0302002
POLA1	-1.16768	0.470816	0.0303794
AGPHD1	-1.00478	-2.70405	0.030436
CNOT1	-1.06542	-0.382217	0.0306339
C9orf30	-1.04467	-1.142	0.0306534
ARRDC4	-1.37755	-1.66956	0.0308296
CHCHD8	-1.42239	0.652715	0.0310378
C18orf32	-1.14735	-0.913233	0.0311413
IRX6	1.08306	-2.25617	0.0313667
C20orf7	-1.22871	-1.14147	0.0314843
LOC100653004	1.40228	-0.846124	0.0316181
LOC728323	-1.00551	-0.560624	0.0319282
ANKRD34C	-1.10171	-2.99069	0.0321077
HSPA4	-1.20588	1.12906	0.0322974
SPINT2	-1.0771	2.04159	0.0324786
SNORD115-4	-1.10635	-3.94672	0.0324879
MAP2K1	-1.19108	1.7965	0.0325986
XLOC_007415	1.09753	-3.66276	0.0326148
DKFZp547G183	-1.1034	-2.38996	0.0328583
PRDM6	-1.11192	-0.236511	0.0329128
DOLK	-1.26359	-1.208	0.0329513
SEC11C	-1.28108	2.23556	0.0331176
LOC100129408	-1.06964	-3.8364	0.0335154
AADAT	-1.07752	-0.430833	0.0335523
XLOC_005815	-1.71806	-1.22548	0.0336861
AK4	-1.08532	1.03198	0.0339373
CD200	-1.21171	-0.966804	0.033949
XLOC_007696	-1.16162	-2.81014	0.0340558
ZDBF2	-1.08282	0.709919	0.0342599
XLOC_014103	1.88712	-2.56807	0.0344829
MORN2	-1.24315	-0.277234	0.03449
XLOC_004049	-1.22404	-0.438371	0.0345217
RAPGEF4	1.26363	-1.64957	0.0349352
CCDC102B	1.45903	-0.967483	0.0350466
KIAA1024	-1.03094	-2.38247	0.0356563
TAF4B	-1.02448	-3.19244	0.0360063
COL15A1	-1.52559	0.695212	0.0360559
FBXO16	-1.28995	-0.682073	0.0361098
RRP12	-1.12765	-0.968562	0.0362135
OGFOD1	-1.03406	-0.806064	0.0362336
CALCA	-1.02481	-1.83702	0.036265
ARSJ	-1.11913	-2.71368	0.0363443
PIGA	-1.21502	2.03695	0.0364275
HLCS	-1.15194	-2.54726	0.036603
NSMCE2	-1.04832	-0.986165	0.036661
XLOC_006150	-1.13611	-1.58155	0.037042
EIF3J	-1.03998	-0.194942	0.0371519
XRN2	-1.055	-0.306637	0.0371626
AGL	-1.09908	0.233809	0.0372853
TOP2A	-1.17149	-4.30221	0.0373443
LMLN	-1.24577	-3.05109	0.0378068
LOC284385	-1.17218	-2.99474	0.0380228
SLC16A7	-1.04608	-1.20727	0.0380838
IQCJ-SCHIP1	-1.41388	0.630066	0.0384201
KRT17	-1.15779	-0.37209	0.0384596
TIMM23	-1.0968	0.826862	0.0385714
ZNF473	-1.13166	-4.14833	0.0392515
S1PR1	1.43129	1.62354	0.0393889
ZNF304	-1.00064	-1.47421	0.0394164
C8orf46	-1.12759	-2.88369	0.0397548
DPH3	-1.0659	0.0501695	0.0398733
TTF2	-1.1022	-2.76315	0.0399012
METTL14	-1.05215	-1.4916	0.0401745
CYP4F11	-1.34967	-2.85502	0.0402335
LOC100133039	1.13604	-1.24245	0.0405272
FAM72A	-1.21642	-4.29645	0.0406241
C1orf192	-1.43778	-2.04016	0.0415338
ZNF263	-1.089	0.245987	0.0418518
HARS2	-1.62582	-1.54546	0.0419667
ZFX	-1.19899	-0.323754	0.0421653
ZCCHC5	-1.27154	-3.81545	0.0425506
FLJ34690	-1.1467	-0.823576	0.0428203
MAPK4	-1.08531	-2.41507	0.0430396
C1orf216	-1.27154	-2.97211	0.0434368
SHROOM2	1.1216	-3.03993	0.0435139
FAM46C	-1.34254	1.16647	0.0439315
CD74	1.05073	1.96921	0.0439822
LOC100130800	-1.00931	-0.896884	0.0439874
LGR5	-1.41924	-3.73513	0.0440397
LOC100506897	1.23881	-3.59295	0.0440429
EIF2AK3	-1.02777	-0.559507	0.0440866
XLOC_l2_004843	-1.02449	-3.54155	0.0444142
RFX7	-1.0371	-0.955172	0.0445069
RBM11	-1.26514	-3.72639	0.0452218
PTPN21	-1.10438	1.22288	0.0455792
CHID1	-1.10736	0.276072	0.0456099
HK1	-1.09426	0.541655	0.0457406
LOC100129781	-1.33403	-2.1059	0.0457842
XLOC_009146	-1.08725	-2.41961	0.0461296
GREB1L	-1.01588	-2.47284	0.0464516
WDR70	-1.27059	0.360062	0.0465002
HRCT1	-1.25182	-0.934549	0.0467853
MTMR12	-1.26193	0.579723	0.0468379
XLOC_014139	-1.09152	0.248889	0.0475664
SSTR1	-1.33732	-2.20357	0.0476636
LUC7L	-1.05008	-0.189939	0.0476759
PYGO1	-1.05957	0.217562	0.0478428
ZNF606	-1.07027	-2.81857	0.0482236
FZD3	-1.18269	-0.771994	0.0486637
SSTR2	1.09387	-2.8546	0.0490764
XLOC_013154	1.07954	-2.9293	0.0492061
KCNMA1	-1.01412	0.844641	0.0493215
PRPH2	1.07987	-1.86293	0.0499106
PP7080	1.24625	-2.21373	0.0499242
