# Supplementary material for: Identification of diagnostic markers for moyamoya disease by combining bulk RNA-sequencing analysis and machine learning
Source: Sci Rep. 2024 Mar 11;14:5931. doi: 10.1038/s41598-024-56367-w (PMC10928210; doi:10.1038/s41598-024-56367-w)
Supplement: Supplementary file 6 — Supplementary Table S5. [file 41598_2024_56367_MOESM6_ESM.xlsx]

## Sheet: Sheet1
DEGs and WGCNA module genes have 266 genes in common
Gene ID
ABCD2
ACAN
ADPRHL1
AFF3
AGAP1-IT1
AGL
AGPHD1
AK4
AKAP5
ALMS1P
ALS2CR12
ANK2
ANKRD34C
ARHGEF9
ARL16
ARRDC4
ARSJ
ASB5
ASCC1
ASF1A
ASNA1
AUTS2
B4GALT4
B7H6
BHMT2
BRCA2
BSCL2
BTC
C12orf11
C14orf37
C14orf91
C15orf29
C16orf87
C18orf32
C1orf192
C1orf216
C1orf31
C20orf7
C2orf74
C3orf14
C3orf32
C6orf145
C8orf46
C9orf174
C9orf30
C9orf80
CAD
CALCA
CAPS2
CCDC113
CD200
CDK14
CES1
CES1P2
CHCHD8
CHID1
CMKLR1
CMTM4
CNOT1
COL12A1
COL15A1
COMP
COPG2IT1
CTTNBP2NL
CUEDC1
CYP4F11
DDAH1
DGKH
DIRAS3
DNAJC6
DOLK
DOPEY2
DPH3
DUSP16
DYRK3
EHD3
EIF2AK3
EIF3J
ERBB4
FADS3
FAM155A
FAM26E
FAM46C
FAM72A
FBXO16
FDXR
FGF1
FHOD3
FLJ34690
FMO4
FREM1
FRK
FRMD6
FZD3
GAB1
GABRA4
GAPVD1
GINS1
GNL2
GNPDA2
GOLT1B
GPC4
GPHN
GPRC5A
GREB1L
HARS2
HK1
HLCS
HRCT1
HSPA4
HSPA4L
HSPB7
INTS9
IQCJ-SCHIP1
ITGB8
KBTBD8
KCNA2
KCND3
KCNJ10
KCNJ3
KHDRBS3
KHK
KIAA0408
KIAA1024
KIAA1737
KIF21A
KIF3A
LEF1
LEFTY2
LGR5
LINC00310
LMLN
LMO3
LOH12CR1
LOXL1
LRRC23
LRRN1
LUC7L
LYPLA1
MAP2K1
MAST4-AS1
METTL14
MFHAS1
MILR1
MRPL14
MSH4
MSMO1
MTMR12
MTSS1
MYCBP
MYO6
NAA20
NACC1
NEO1
NMNAT2
NOV
NPAS3
NRM
NSMCE2
OGFOD1
PCDHB6
PCNT
PDE2A
PDE8B
PDK3
PHOX2A
PI16
PIGA
PKNOX1
PLD1
PMM2
PNN
POLA1
POLR1E
POP5
PRDM6
PRPH
PSME4
PTPN21
PYGO1
Q8WY88
QRFPR
QSER1
RAB4A
RAB9B
RACGAP1
RAI2
RAP1GDS1
RBM11
REEP1
RFX7
RHBDL2
RMND1
ROR1
RPA3
RRP12
RTTN
RUNDC1
RYR1
SC5DL
SEC11C
SERPINE1
SERPINI1
SGMS2
SHC4
SIX4
SLC16A7
SLC39A10
SMYD2
SNAP29
SNORA26
SNORA32
SNORA40
SNORD115-4
SNORD27
SNORD36B
SNORD73A
SNTB2
SOCS7
SOST
SPATA18
SPINT2
SSTR1
ST7
STK39
STXBP5
SUGT1
TAC1
TAF1A
TAF4B
TBC1D23
TGFB2
THSD7A
TIMM23
TMEM17
TMEM191C
TNNC1
TOP1
TOP2A
TPD52L2
TSPAN2
TSPAN8
TTF2
TUFT1
TYMS
UBA3
UBE2E1
UCHL1
UCHL3
VBP1
VPS13A
WDR54
WDR70
WDYHV1
XRN2
YBEY
ZCCHC5
ZDBF2
ZFX
ZNF12
ZNF263
ZNF304
ZNF449
ZNF469
ZNF473
ZNF606
