# Supplementary material for: Identification of diagnostic markers for moyamoya disease by combining bulk RNA-sequencing analysis and machine learning
Source: Sci Rep. 2024 Mar 11;14:5931. doi: 10.1038/s41598-024-56367-w (PMC10928210; doi:10.1038/s41598-024-56367-w)
Supplement: Supplementary file 7 — Supplementary Table S6. [file 41598_2024_56367_MOESM7_ESM.xlsx]

## Sheet: export
The enrichment path obtained by GSEA analysis using Neo4j browser
go_id	go_name	PC	DWPC	n_genes
WP129_r72054	Matrix Metalloproteinases	7	0.129851	30
PC7_2669	Collagen degradation	8	0.124705	38
PC7_3065	Degradation of the extracellular matrix	11	0.122122	89
GO:0005540	hyaluronic acid binding	3	0.0825853	21
GO:0051379	epinephrine binding	4	0.0641768	6
GO:0004936	alpha-adrenergic receptor activity	3	0.0571606	6
PC7_3366	ECM proteoglycans	5	0.0560344	55
GO:0004935	adrenergic receptor activity	4	0.0523165	10
GO:0030574	collagen catabolic process	8	0.0481015	75
PC7_5999	O-glycosylation of TSR domain-containing proteins	3	0.0469421	38
PC7_1578	Adrenoceptors	4	0.0469357	9
GO:0044243	multicellular organismal catabolic process	8	0.0464149	82
GO:0032963	collagen metabolic process	8	0.0457526	85
GO:0044259	multicellular organismal macromolecule metabolic process	8	0.0447184	90
PC7_1812	Assembly of collagen fibrils and other multimeric structures	3	0.043691	52
GO:1901338	catecholamine binding	4	0.0433501	16
PC7_1536	Activation of Matrix Metalloproteinases	5	0.0429347	32
PC7_7459	Signaling by Hippo	2	0.0425258	20
WP474_r80208	Endochondral Ossification	3	0.0381069	64
PC7_2670	Collagen formation	3	0.0360646	84
GO:0001542	ovulation from ovarian follicle	2	0.0359982	11
GO:0031386	protein tag	4	0.0328211	8
GO:0005201	extracellular matrix structural constituent	3	0.0322792	67
PC7_5537	Molecules associated with elastic fibres	2	0.0302172	30
GO:0008227	G-protein coupled amine receptor activity	4	0.0289239	44
GO:0030728	ovulation	2	0.0283417	20
WP58_r80015	Monoamine GPCRs	4	0.0279122	33
PC7_3649	Elastic fibre formation	2	0.026668	41
GO:0043202	lysosomal lumen	6	0.0260805	84
GO:0005775	vacuolar lumen	6	0.0255997	88
PC7_1624	Amine ligand-binding receptors	4	0.0255909	41
PC7_3995	G alpha (z) signalling events	6	0.0246598	45
GO:0035624	receptor transactivation	3	0.0239845	5
PC7_6511	Platelet Aggregation (Plug Formation)	3	0.0227548	37
GO:0005604	basement membrane	2	0.0226405	97
PC7_4161	Glucocorticoid receptor regulatory network	11	0.0224575	82
WP2369_r83012	Histone Modifications	2	0.0217113	66
GO:0005518	collagen binding	2	0.0213176	67
GO:0031690	adrenergic receptor binding	2	0.0201226	19
GO:0005796	Golgi lumen	3	0.0200318	93
GO:0032811	negative regulation of epinephrine secretion	3	0.0198739	8
GO:0035861	site of double-strand break	3	0.0197155	31
PC7_6914	Regulation of nuclear beta catenin signaling and target gene transcription	12	0.0192861	80
GO:0014060	regulation of epinephrine secretion	3	0.0189593	9
GO:0010700	negative regulation of norepinephrine secretion	3	0.0181769	10
GO:0010501	RNA secondary structure unwinding	3	0.0179904	44
GO:0045741	positive regulation of epidermal growth factor-activated receptor activity	3	0.0174969	11
GO:0016504	peptidase activator activity	4	0.0173058	37
GO:0042475	odontogenesis of dentin-containing tooth	6	0.017305	79
GO:0022602	ovulation cycle process	4	0.0173011	92
GO:0070167	regulation of biomineral tissue development	2	0.0164012	77
PC7_1531	Activation of DNA fragmentation factor	2	0.0161215	13
PC7_6895	Regulation of Telomerase	14	0.0161181	68
GO:0001541	ovarian follicle development	3	0.0156265	61
GO:0007292	female gamete generation	4	0.0155977	97
GO:0071880	adenylate cyclase-activating adrenergic receptor signaling pathway	4	0.0155834	19
GO:0035987	endodermal cell differentiation	6	0.0154127	40
PC7_3384	EGFR Transactivation by Gastrin	3	0.0154075	9
PC7_1577	Adrenaline,noradrenaline inhibits insulin secretion	2	0.015386	28
GO:0071875	adrenergic receptor signaling pathway	4	0.0152669	20
GO:0032461	positive regulation of protein oligomerization	5	0.0152456	22
WP2374_r73668	Oncostatin M Signaling Pathway	9	0.0152352	65
GO:0004536	deoxyribonuclease activity	2	0.0151429	65
GO:0000737	DNA catabolic process, endonucleolytic	3	0.0151292	18
GO:0033604	negative regulation of catecholamine secretion	3	0.0150616	16
PC7_2506	Caspase Cascade in Apoptosis	5	0.0147852	57
GO:1902043	positive regulation of extrinsic apoptotic signaling pathway via death domain receptors	2	0.0145604	16
PC7_5878	Negative regulators of RIG-I/MDA5 signaling	9	0.0144327	33
GO:0014061	regulation of norepinephrine secretion	3	0.0143685	18
GO:0001706	endoderm formation	6	0.0138772	52
GO:0000792	heterochromatin	4	0.0136884	72
WP314_r80438	FAS pathway and Stress induction of HSP regulation	5	0.0136284	42
PC7_4758	Integrin cell surface interactions	3	0.0135176	66
GO:0003916	DNA topoisomerase activity	2	0.0134788	6
PC7_1123	AP-1 transcription factor network	12	0.0134042	70
GO:0032148	activation of protein kinase B activity	3	0.0132602	22
GO:0008536	Ran GTPase binding	3	0.013205	29
PC7_1674	Antiviral mechanism by IFN-stimulated genes	10	0.0131383	70
WP2324_r78487	AGE/RAGE pathway	7	0.0131347	66
GO:0006308	DNA catabolic process	3	0.0130597	26
GO:0007176	regulation of epidermal growth factor-activated receptor activity	4	0.0129344	25
GO:0045742	positive regulation of epidermal growth factor receptor signaling pathway	4	0.012863	26
GO:0051953	negative regulation of amine transport	3	0.0128066	24
PC7_6887	Regulation of IGF Activity by IGFBP	2	0.0127884	21
GO:0000783	nuclear telomere cap complex	3	0.0127625	13
GO:0000782	telomere cap complex	3	0.0127625	13
GO:0097284	hepatocyte apoptotic process	2	0.01275	14
PC7_1689	Apoptotic execution phase	5	0.012723	52
GO:1901186	positive regulation of ERBB signaling pathway	4	0.0126703	27
GO:0032459	regulation of protein oligomerization	5	0.0126615	35
PC7_5273	Meiotic synapsis	7	0.012408	75
WP1742_r71700	TP53 Network	5	0.0123779	19
WP1971_r82939	Integrated Cancer Pathway	9	0.0123439	44
PC7_6786	RIG-I/MDA5 mediated induction of IFN-alpha/beta pathways	12	0.0121847	80
WP254_r84652	Apoptosis	6	0.0121817	84
GO:0044273	sulfur compound catabolic process	2	0.0121302	44
GO:0005643	nuclear pore	4	0.0120086	73
GO:0007492	endoderm development	6	0.0119861	75
PC7_2949	DNA Damage/Telomere Stress Induced Senescence	9	0.0119854	76
PC7_6945	Response to elevated platelet cytosolic Ca2+	5	0.0119267	85
GO:0003743	translation initiation factor activity	5	0.0119102	50
WP1772_r84701	Apoptosis Modulation and Signaling	6	0.0118498	91
PC7_2698	Coregulation of Androgen receptor activity	7	0.0117624	61
GO:0031464	Cul4A-RING E3 ubiquitin ligase complex	2	0.0116691	9
GO:0042162	telomeric DNA binding	3	0.0114103	30
GO:0004843	thiol-dependent ubiquitin-specific protease activity	5	0.0111713	72
PC7_4540	Hypoxic and oxygen homeostasis regulation of HIF-1-alpha	6	0.011134	19
PC7_5025	Loss of Function of SMAD2/3 in Cancer	11	0.011108	70
PC7_7796	TGF-beta receptor signaling activates SMADs	8	0.0111019	32
GO:0008139	nuclear localization sequence binding	2	0.0110557	22
GO:0001968	fibronectin binding	2	0.0110261	29
WP2828_r79529	Bladder Cancer	7	0.0109751	31
GO:0070187	telosome	2	0.0109693	7
GO:0070472	regulation of uterine smooth muscle contraction	2	0.0109361	9
PC7_8679	Validated transcriptional targets of AP1 family members Fra1 and Fra2	3	0.010884	37
WP707_r82937	DNA Damage Response	9	0.0108667	68
PC7_6909	Regulation of insulin secretion	3	0.0108525	77
GO:0061098	positive regulation of protein tyrosine kinase activity	3	0.0107706	37
WP1530_r84694	miRNA Regulation of DNA Damage Response	9	0.0106806	71
GO:0006027	glycosaminoglycan catabolic process	2	0.0106443	61
GO:0004697	protein kinase C activity	3	0.0105879	16
GO:0060343	trabecula formation	2	0.0105305	23
GO:0006309	apoptotic DNA fragmentation	2	0.010528	13
GO:0006026	aminoglycan catabolic process	2	0.0103141	66
GO:0042058	regulation of epidermal growth factor receptor signaling pathway	11	0.0102789	78
PC7_1524	Activation of BH3-only proteins	4	0.0102578	25
PC7_4341	HIF-2-alpha transcription factor network	2	0.0102557	34
GO:0031996	thioesterase binding	2	0.010172	14
GO:1901184	regulation of ERBB signaling pathway	11	0.0101249	81
GO:1904019	epithelial cell apoptotic process	2	0.0101108	25
GO:0050433	regulation of catecholamine secretion	3	0.0100494	44
GO:0035173	histone kinase activity	4	0.0100285	19
GO:2000273	positive regulation of receptor activity	3	0.00995943	45
PC7_6315	Packaging Of Telomere Ends	4	0.0099506	49
GO:0035329	hippo signaling	2	0.0099469	27
GO:0045986	negative regulation of smooth muscle contraction	3	0.00984361	18
PC7_7707	Sumoylation by RanBP2 regulates transcriptional repression	5	0.00984234	15
GO:0043023	ribosomal large subunit binding	2	0.00969023	8
GO:0010369	chromocenter	2	0.00968905	14
GO:0006940	regulation of smooth muscle contraction	4	0.00964779	63
GO:0008135	translation factor activity, RNA binding	5	0.00958759	86
GO:0005719	nuclear euchromatin	4	0.00957542	23
GO:0003684	damaged DNA binding	5	0.00952069	61
PC7_7438	Signal transduction by L1	4	0.00948204	21
WP2804_r79882	Hair Follicle Development: Induction (Part 1 of 3)	5	0.00942779	42
GO:0008157	protein phosphatase 1 binding	2	0.00940237	20
GO:0009931	calcium-dependent protein serine/threonine kinase activity	2	0.00937921	10
PC7_6514	Platelet degranulation	2	0.00934471	80
PC7_3323	Downregulation of TGF-beta receptor signaling	7	0.00934294	26
GO:1902041	regulation of extrinsic apoptotic signaling pathway via death domain receptors	3	0.00932172	56
GO:0007189	adenylate cyclase-activating G-protein coupled receptor signaling pathway	4	0.00930303	69
GO:0048640	negative regulation of developmental growth	3	0.00929067	87
PC7_4917	L1CAM interactions	6	0.00921603	96
WP2446_r84651	Retinoblastoma (RB) in Cancer	10	0.00904332	87
GO:0010857	calcium-dependent protein kinase activity	2	0.00902837	11
PC7_5967	Non-coding RNA Metabolism	3	0.00897701	50
GO:0061097	regulation of protein tyrosine kinase activity	4	0.00893692	63
GO:2001238	positive regulation of extrinsic apoptotic signaling pathway	2	0.00888538	55
PC7_7489	Signaling events mediated by HDAC Class II	7	0.0087735	38
PC7_2575	Chromosome Maintenance	5	0.00877095	98
PC7_4494	HuR stabilizes mRNA	3	0.008725	8
GO:0006265	DNA topological change	2	0.00871929	9
PC7_3282	Disinhibition of SNARE formation	3	0.00871454	5
GO:0061383	trabecula morphogenesis	2	0.00870682	37
GO:0005048	signal sequence binding	2	0.00870423	40
PC7_4755	Integration of provirus	2	0.00869836	9
PC7_6542	Posttranslational regulation of adherens junction stability and dissassembly	4	0.00869551	48
PC7_12281	p75(NTR)-mediated signaling	6	0.00868785	69
PC7_7386	SUMO is transferred from E1 to E2 (UBE2I, UBC9)	3	0.00867894	6
PC7_4785	Intrinsic Pathway for Apoptosis	4	0.00867597	38
WP2435_r80008	Quercetin and Nf-kB/ AP-1 Induced Cell Apoptosis	2	0.00864114	16
PC7_3855	FOXM1 transcription factor network	6	0.00864004	42
PC7_3670	Endothelins	6	0.00863545	63
GO:0000791	euchromatin	4	0.00860995	30
GO:0030174	regulation of DNA-dependent DNA replication initiation	2	0.00858373	5
GO:0032797	SMN complex	2	0.00854764	11
GO:0097504	Gemini of coiled bodies	2	0.00854764	11
GO:0008026	ATP-dependent helicase activity	4	0.00850144	96
GO:0070035	purine NTP-dependent helicase activity	4	0.00850144	96
GO:0045932	negative regulation of muscle contraction	3	0.00849717	26
GO:0016363	nuclear matrix	5	0.00849378	97
GO:0019229	regulation of vasoconstriction	3	0.00849355	67
WP363_r78571	Wnt Signaling Pathway Netpath	8	0.0084801	52
PC7_1178	ATF-2 transcription factor network	7	0.00846234	59
GO:0030262	apoptotic nuclear changes	2	0.00837973	23
WP2261_r81197	Signaling Pathways in Glioblastoma	11	0.00836209	82
GO:0004004	ATP-dependent RNA helicase activity	3	0.0082919	65
GO:0008186	RNA-dependent ATPase activity	3	0.0082919	65
GO:0008565	protein transporter activity	3	0.00828792	98
WP2355_r79973	Corticotropin-releasing hormone	9	0.00827021	92
PC7_8141	Telomere Maintenance	4	0.00826209	78
GO:0051952	regulation of amine transport	3	0.00825252	72
PC7_1818	Association of licensing factors with the pre-replicative complex	6	0.00824551	15
GO:0016605	PML body	7	0.00822183	94
GO:0003724	RNA helicase activity	3	0.00819199	67
PC7_6992	Role of Calcineurin-dependent NFAT signaling in lymphocytes	7	0.008169	54
GO:0046888	negative regulation of hormone secretion	3	0.00816257	74
GO:0015030	Cajal body	4	0.00804653	50
GO:2001022	positive regulation of response to DNA damage stimulus	6	0.00803736	64
PC7_8677	Validated targets of C-MYC transcriptional activation	6	0.00801693	79
GO:0050815	phosphoserine binding	2	0.00798045	5
GO:0030670	phagocytic vesicle membrane	2	0.00792822	56
WP2036_r84527	TWEAK Signaling Pathway	6	0.00787657	42
GO:0005720	nuclear heterochromatin	2	0.00785875	34
GO:0016580	Sin3 complex	3	0.00783611	13
GO:0008094	DNA-dependent ATPase activity	4	0.00781517	73
GO:0032205	negative regulation of telomere maintenance	5	0.00777516	26
GO:0035184	histone threonine kinase activity	2	0.00776558	7
GO:0080008	Cul4-RING E3 ubiquitin ligase complex	2	0.00775457	25
GO:0003697	single-stranded DNA binding	2	0.00769803	86
PC7_8639	Urokinase-type plasminogen activator (uPA) and uPAR-mediated signaling	2	0.00757244	42
GO:0005200	structural constituent of cytoskeleton	2	0.00754084	100
PC7_3072	Depolymerisation of the Nuclear Lamina	4	0.00753091	15
PC7_8675	Validated nuclear estrogen receptor alpha network	7	0.00748293	64
GO:0031492	nucleosomal DNA binding	4	0.00747469	30
GO:0050681	androgen receptor binding	5	0.00744279	39
GO:0070822	Sin3-type complex	3	0.00740017	15
GO:0008347	glial cell migration	4	0.00739765	38
GO:0043621	protein self-association	3	0.00738215	46
PC7_6588	Processing and activation of SUMO	3	0.00737956	9
PC7_2674	Condensation of Prophase Chromosomes	5	0.00736664	71
GO:0031490	chromatin DNA binding	5	0.0073141	83
GO:0006921	cellular component disassembly involved in execution phase of apoptosis	5	0.00729263	62
PC7_3629	Early Phase of HIV Life Cycle	2	0.00728925	14
GO:0031644	regulation of neurological system process	3	0.00724825	68
WP1544_r84696	MicroRNAs in cardiomyocyte hypertrophy	6	0.00720311	84
GO:0034719	SMN-Sm protein complex	2	0.00718164	17
PC7_6054	Orc1 removal from chromatin	9	0.00713341	69
GO:0075733	intracellular transport of virus	8	0.00706688	32
GO:1902583	multi-organism intracellular transport	8	0.00706688	32
GO:0001892	embryonic placenta development	5	0.0070605	92
PC7_6930	Removal of licensing factors from origins	9	0.00705234	71
GO:0017069	snRNA binding	2	0.00704944	33
GO:0097285	cell-type specific apoptotic process	6	0.00701452	94
GO:1901655	cellular response to ketone	3	0.00700467	73
GO:0046620	regulation of organ growth	3	0.00698562	79
PC7_8680	Validated transcriptional targets of TAp63 isoforms	2	0.00698038	54
GO:0045739	positive regulation of DNA repair	4	0.00697652	37
GO:0035255	ionotropic glutamate receptor binding	3	0.00697482	23
GO:0006282	regulation of DNA repair	6	0.00694204	76
GO:0006342	chromatin silencing	3	0.0069414	99
PC7_6881	Regulation of DNA replication	9	0.00693656	74
PC7_11357	deactivation of the beta-catenin transactivating complex	9	0.00692852	33
GO:0000715	nucleotide-excision repair, DNA damage recognition	9	0.0069074	22
PC7_3322	Downregulation of SMAD2/3:SMAD4 transcriptional activity	7	0.00688083	23
GO:0090545	CHD-type complex	3	0.00687969	18
GO:0016581	NuRD complex	3	0.00687969	18
GO:0004197	cysteine-type endopeptidase activity	2	0.00683832	77
GO:0071732	cellular response to nitric oxide	2	0.0068249	17
GO:0046794	transport of virus	8	0.00681805	35
GO:0097194	execution phase of apoptosis	5	0.00679435	74
GO:0000786	nucleosome	2	0.00678397	100
GO:0032204	regulation of telomere maintenance	9	0.00676286	68
GO:0042771	intrinsic apoptotic signaling pathway in response to DNA damage by p53 class mediator	4	0.0067493	30
GO:0044766	multi-organism transport	8	0.00674165	36
GO:1902579	multi-organism localization	8	0.00674165	36
GO:0045335	phagocytic vesicle	2	0.00674123	84
PC7_2910	Cytosolic sensors of pathogen-associated DNA	10	0.00673683	66
GO:0048145	regulation of fibroblast proliferation	10	0.00673488	86
GO:0031072	heat shock protein binding	5	0.006726	88
GO:0030261	chromosome condensation	2	0.00672044	28
GO:0071230	cellular response to amino acid stimulus	3	0.00670557	55
WP138_r79958	Androgen receptor signaling pathway	9	0.00662382	89
GO:0000387	spliceosomal snRNP assembly	3	0.00661366	41
WP2795_r78544	Cardiac Hypertrophic Response	4	0.00660188	55
WP2586_r79995	Aryl Hydrocarbon Receptor	8	0.00658736	46
GO:2000378	negative regulation of reactive oxygen species metabolic process	5	0.0065547	42
GO:0070911	global genome nucleotide-excision repair	12	0.0065433	62
GO:0035254	glutamate receptor binding	4	0.00650603	37
GO:0023026	MHC class II protein complex binding	3	0.00650022	16
PC7_1883	BARD1 signaling events	5	0.00648118	28
PC7_6086	Oxygen-dependent proline hydroxylation of Hypoxia-inducible Factor Alpha	6	0.00647779	18
GO:0070412	R-SMAD binding	4	0.00645568	23
GO:0046332	SMAD binding	5	0.00642779	70
PC7_6066	Osteopontin-mediated events	3	0.00642321	31
PC7_7488	Signaling events mediated by HDAC Class I	6	0.00640305	70
PC7_4761	Integrin-linked kinase signaling	6	0.00638826	45
GO:1901983	regulation of protein acetylation	6	0.00636056	63
GO:0031491	nucleosome binding	4	0.0063556	45
GO:0031904	endosome lumen	2	0.00635211	24
GO:1902170	cellular response to reactive nitrogen species	2	0.00627174	21
GO:0045309	protein phosphorylated amino acid binding	3	0.00625836	24
PC7_2625	Class I PI3K signaling events mediated by Akt	4	0.00625214	35
PC7_7731	Synthesis of DNA	9	0.00625069	96
GO:0090568	nuclear transcriptional repressor complex	3	0.00623716	23
GO:0015459	potassium channel regulator activity	3	0.00622109	47
GO:0016578	histone deubiquitination	2	0.00622092	21
PC7_1698	Arf6 trafficking events	4	0.00621427	47
GO:0000980	RNA polymerase II distal enhancer sequence-specific DNA binding	5	0.00619244	68
PC7_8325	Transcriptional activity of SMAD2/SMAD3:SMAD4 heterotrimer	8	0.0061645	41
PC7_6911	Regulation of mRNA stability by proteins that bind AU-rich elements	9	0.00616105	86
GO:0003158	endothelium development	3	0.00613898	89
GO:0051897	positive regulation of protein kinase B signaling	2	0.00611801	83
PC7_5560	MyD88-independent cascade	12	0.00610656	99
PC7_4284	Glypican 1 network	2	0.00608408	26
GO:0043331	response to dsRNA	5	0.0060793	75
PC7_5985	Nuclear Envelope Breakdown	5	0.00607927	50
GO:0005901	caveola	4	0.00607398	76
GO:0023023	MHC protein complex binding	3	0.0060684	19
GO:0071731	response to nitric oxide	2	0.00604763	23
GO:0071013	catalytic step 2 spliceosome	3	0.00603628	87
PC7_7718	Syndecan-1-mediated signaling events	2	0.0060181	38
GO:0008630	intrinsic apoptotic signaling pathway in response to DNA damage	6	0.00601153	72
GO:0007566	embryo implantation	2	0.00598959	44
PC7_11610	formation of the beta-catenin:TCF transactivating complex	6	0.00598757	87
GO:0070373	negative regulation of ERK1 and ERK2 cascade	3	0.00598373	51
GO:0032781	positive regulation of ATPase activity	3	0.00598001	39
PC7_3980	FoxO family signaling	6	0.00593814	49
GO:2000779	regulation of double-strand break repair	2	0.00593498	36
GO:0033753	establishment of ribosome localization	2	0.00590483	8
GO:0033750	ribosome localization	2	0.00590483	8
GO:0000054	ribosomal subunit export from nucleus	2	0.00590483	8
PC7_4773	Interferon gamma signaling	3	0.00585436	69
PC7_12279	p73 transcription factor network	6	0.00582215	79
GO:0044853	plasma membrane raft	4	0.00578095	86
GO:0006607	NLS-bearing protein import into nucleus	3	0.00575415	23
PC7_12271	p53 pathway	5	0.00573532	59
GO:0051219	phosphoprotein binding	4	0.00571582	60
GO:0005657	replication fork	4	0.00570943	62
GO:0032480	negative regulation of type I interferon production	9	0.00570259	45
GO:0001158	enhancer sequence-specific DNA binding	5	0.00569054	84
PC7_4655	IRAK2 mediated activation of TAK1 complex	6	0.00569016	10
PC7_2531	Cellular response to hypoxia	6	0.00568015	25
GO:0007063	regulation of sister chromatid cohesion	4	0.00565614	17
PC7_3073	Deposition of new CENPA-containing nucleosomes at the centromere	3	0.00563866	63
GO:0006303	double-strand break repair via nonhomologous end joining	4	0.00563642	63
PC7_8054	TRAF6 Mediated Induction of proinflammatory cytokines	11	0.00561851	75
PC7_8776	WNT5A-dependent internalization of FZD4	3	0.0056156	15
GO:0005080	protein kinase C binding	2	0.00560826	52
WP673_r80202	ErbB Signaling Pathway	8	0.00560695	54
GO:0019789	SUMO transferase activity	2	0.00560119	13
GO:0035258	steroid hormone receptor binding	5	0.00558375	80
PC7_7384	SUMO is conjugated to E1 (UBA2:SAE1)	2	0.00555585	5
PC7_1534	Activation of IRF3/IRF7 mediated by TBK1/IKK epsilon	6	0.00555296	18
PC7_7491	Signaling events mediated by Hepatocyte Growth Factor Receptor (c-Met)	5	0.00555129	80
GO:0002576	platelet degranulation	2	0.00553962	86
WP428_r79854	Wnt Signaling Pathway	7	0.00553477	67
GO:2000647	negative regulation of stem cell proliferation	3	0.00551408	19
GO:0070603	SWI/SNF superfamily-type complex	4	0.00549231	73
PC7_8312	Trafficking of GluR2-containing AMPA receptors	3	0.00547248	16
GO:2000756	regulation of peptidyl-lysine acetylation	5	0.00547139	55
GO:0030235	nitric-oxide synthase regulator activity	3	0.0054711	10
PC7_6890	Regulation of PLK1 Activity at G2/M Transition	9	0.00545295	79
PC7_4006	G1/S-Specific Transcription	2	0.00544989	17
GO:0017053	transcriptional repressor complex	4	0.00544721	73
PC7_3362	E2F transcription factor network	7	0.00544529	73
PC7_2170	C-MYB transcription factor network	5	0.0054435	84
GO:0000726	non-recombinational repair	4	0.005435	69
PC7_3361	E2F mediated regulation of DNA replication	3	0.00540277	33
GO:0000974	Prp19 complex	2	0.00540069	13
PC7_6507	Plasma membrane estrogen receptor signaling	2	0.00539426	41
PC7_3811	FGF signaling pathway	3	0.00537369	54
PC7_7487	Signaling by constitutively active EGFR	7	0.00535614	19
PC7_7719	Syndecan-2-mediated signaling events	2	0.00535456	36
PC7_2833	Cyclin E associated events during G1/S transition	9	0.00535116	65
GO:0035326	enhancer binding	5	0.00535026	98
GO:0000083	regulation of transcription involved in G1/S transition of mitotic cell cycle	3	0.00534793	26
PC7_5558	MyD88 cascade initiated on plasma membrane	11	0.00534415	85
GO:0051931	regulation of sensory perception	2	0.00533738	36
GO:0051930	regulation of sensory perception of pain	2	0.00533738	36
GO:0072332	intrinsic apoptotic signaling pathway by p53 class mediator	4	0.00533519	54
PC7_8058	TRAF6 mediated induction of NFkB and MAP kinases upon TLR7/8 or 9 activation	11	0.0053192	86
PC7_2830	Cyclin A:Cdk2-associated events at S phase entry	9	0.00531858	66
GO:0046718	viral entry into host cell	3	0.00530098	86
PC7_12274	p53-Dependent G1 DNA Damage Response	9	0.00529177	56
GO:0044409	entry into host	3	0.00527653	87
GO:0052126	movement in host environment	3	0.00527653	87
GO:0052192	movement in environment of other organism involved in symbiotic interaction	3	0.00527653	87
GO:0030260	entry into host cell	3	0.00527653	87
GO:0051828	entry into other organism involved in symbiotic interaction	3	0.00527653	87
GO:0051806	entry into cell of other organism involved in symbiotic interaction	3	0.00527653	87
PC7_5559	MyD88 dependent cascade initiated on endosome	11	0.00527051	88
PC7_6569	Presenilin action in Notch and Wnt signaling	7	0.00526863	46
GO:0008353	RNA polymerase II carboxy-terminal domain kinase activity	2	0.00526053	16
GO:1904357	negative regulation of telomere maintenance via telomere lengthening	3	0.00525707	17
WP1545_r84697	miRNAs involved in DNA damage response	4	0.00525094	15
PC7_5983	Notch-mediated HES/HEY network	4	0.00524855	47
PC7_5272	Meiotic recombination	4	0.00523114	84
PC7_6946	Retinoic acid receptors-mediated signaling	5	0.0052208	30
GO:0031069	hair follicle morphogenesis	3	0.00521849	30
PC7_4340	HIF-1-alpha transcription factor network	4	0.00519962	66
GO:0071428	rRNA-containing ribonucleoprotein complex export from nucleus	2	0.0051986	11
PC7_4004	G1/S DNA Damage Checkpoints	9	0.00518245	59
PC7_8291	Toll Like Receptor 9 (TLR9) Cascade	11	0.00517763	92
PC7_7385	SUMO is proteolytically processed	2	0.0051651	6
PC7_2832	Cyclin D associated events in G1	7	0.00515819	38
GO:1903524	positive regulation of blood circulation	3	0.0051481	91
PC7_8266	Thromboxane A2 receptor signaling	5	0.0051427	56
PC7_5561	MyD88:Mal cascade initiated on plasma membrane	11	0.00513328	94
GO:0010812	negative regulation of cell-substrate adhesion	2	0.00513189	52
GO:0001102	RNA polymerase II activating transcription factor binding	4	0.00513157	36
PC7_5709	NF-kB is activated and signals survival	6	0.00512327	13
PC7_12283	p75NTR recruits signalling complexes	6	0.00512327	13
GO:0033613	activating transcription factor binding	5	0.00511706	57
PC7_4766	Interactions of Rev with host cellular proteins	3	0.00511549	34
GO:0043462	regulation of ATPase activity	3	0.00510219	58
GO:0003823	antigen binding	4	0.00508532	80
GO:0070491	repressing transcription factor binding	5	0.00505324	59
PC7_5783	NOTCH1 Intracellular Domain Regulates Transcription	8	0.00504606	47
GO:0035065	regulation of histone acetylation	4	0.00504275	51
GO:0022029	telencephalon cell migration	5	0.00503651	60
GO:0048730	epidermis morphogenesis	3	0.00502328	33
WP45_r80001	G1 to S cell cycle control	7	0.0050129	68
GO:0010165	response to X-ray	4	0.00500154	30
PC7_6047	Oncogene Induced Senescence	8	0.0050013	30
WP2363_r84552	Gastric Cancer Network 2	6	0.00499933	31
PC7_5697	NCAM signaling for neurite out-growth	3	0.00499613	68
GO:0048525	negative regulation of viral process	5	0.0049939	90
GO:0001942	hair follicle development	6	0.00498867	77
PC7_4940	LPA receptor mediated events	3	0.00497141	64
GO:0030544	Hsp70 protein binding	2	0.00496974	30
PC7_12280	p75 NTR receptor-mediated signalling	9	0.00496736	82
GO:0022404	molting cycle process	6	0.00496298	78
GO:0022405	hair cycle process	6	0.00496298	78
GO:0030512	negative regulation of transforming growth factor beta receptor signaling pathway	10	0.00495939	77
GO:1903845	negative regulation of cellular response to transforming growth factor beta stimulus	10	0.00495939	77
GO:0021885	forebrain cell migration	5	0.00493917	63
GO:0098773	skin epidermis development	6	0.00493776	79
PC7_2276	CDO in myogenesis	3	0.00493656	29
PC7_6913	Regulation of nuclear SMAD2/3 signaling	7	0.00489081	81
WP2516_r84490	ATM Signaling Pathway	6	0.00488828	40
GO:2000757	negative regulation of peptidyl-lysine acetylation	4	0.0048825	19
GO:0003755	peptidyl-prolyl cis-trans isomerase activity	2	0.00486755	43
GO:0031593	polyubiquitin binding	2	0.0048597	43
PC7_5835	NRIF signals cell death from the nucleus	6	0.00483825	15
PC7_2278	CDT1 association with the CDC6:ORC:origin complex	6	0.00483397	57
GO:0030332	cyclin binding	2	0.00481997	19
PC7_1697	Arf6 signaling events	2	0.00481142	35
PC7_10399	a4b7 Integrin signaling	2	0.00480838	8
GO:0061197	fungiform papilla morphogenesis	4	0.0048068	5
GO:1903599	positive regulation of mitophagy	2	0.00479325	6
GO:0016859	cis-trans isomerase activity	2	0.00477984	45
GO:0014075	response to amine	4	0.00477452	51
GO:0070198	protein localization to chromosome, telomeric region	2	0.00475624	14
PC7_2952	DNA Replication Pre-Initiation	7	0.00475327	81
GO:0032211	negative regulation of telomere maintenance via telomerase	2	0.00475056	12
PC7_4938	LKB1 signaling events	6	0.0047436	43
PC7_8347	Transport of Ribonucleoproteins into the Host Nucleus	2	0.00473783	29
WP466_r79981	DNA Replication	5	0.0047341	42
PC7_3321	Downregulation of ERBB4 signaling	5	0.00473028	8
PC7_12285	p75NTR signals via NF-kB	6	0.00471495	16
PC7_8059	TRAF6 mediated induction of TAK1 complex	6	0.00471495	16
PC7_11039	binding of TCF/LEF:CTNNB1 to target gene promoters	3	0.00470466	7
PC7_2681	Constitutive Signaling by NOTCH1 HD+PEST Domain Mutants	8	0.00470454	56
PC7_1664	Angiopoietin receptor Tie2-mediated signaling	2	0.00469523	50
GO:0007229	integrin-mediated signaling pathway	2	0.00468659	81
GO:0043596	nuclear replication fork	2	0.00467481	38
PC7_12282	p75NTR negatively regulates cell cycle via SC1	2	0.00466952	6
GO:0042633	hair cycle	6	0.00466621	91
GO:0042303	molting cycle	6	0.00466621	91
PC7_3874	Fanconi Anemia pathway	6	0.00464628	24
GO:0043525	positive regulation of neuron apoptotic process	7	0.00464581	52
GO:0055015	ventricular cardiac muscle cell development	3	0.00461625	13
PC7_8765	Vpr-mediated nuclear import of PICs	2	0.00461311	31
GO:1901984	negative regulation of protein acetylation	4	0.00460442	22
GO:0048146	positive regulation of fibroblast proliferation	5	0.00459928	58
WP3300_r81234	Dual hijack model of Vif in HIV infection	2	0.00459805	7
GO:1900739	regulation of protein insertion into mitochondrial membrane involved in apoptotic signaling pathway	4	0.00458324	26
GO:1900740	positive regulation of protein insertion into mitochondrial membrane involved in apoptotic signaling pathway	4	0.00458324	26
GO:1904356	regulation of telomere maintenance via telomere lengthening	6	0.00457655	50
PC7_7313	SMAD2/SMAD3:SMAD4 heterotrimer regulates transcription	7	0.00457316	29
PC7_1816	Assembly of the pre-replicative complex	6	0.00455865	66
PC7_2525	Cell surface interactions at the vascular wall	2	0.00454478	99
PC7_6108	PCP/CE pathway	8	0.00453892	90
WP2249_r84646	Metastatic brain tumor	3	0.00450796	6
GO:0007077	mitotic nuclear envelope disassembly	5	0.00448131	44
GO:0071392	cellular response to estradiol stimulus	3	0.0044784	30
GO:0060789	hair follicle placode formation	4	0.00446873	6
GO:0061196	fungiform papilla development	4	0.00446873	6
GO:0006349	regulation of gene expression by genetic imprinting	2	0.00445223	17
GO:0048771	tissue remodeling	7	0.00444919	95
PC7_4768	Interactions of Vpr with host cellular proteins	2	0.00444577	34
GO:0072422	signal transduction involved in DNA damage checkpoint	10	0.00444136	70
GO:0072401	signal transduction involved in DNA integrity checkpoint	10	0.00444136	70
PC7_6564	Pre-NOTCH Transcription and Translation	4	0.00443636	29
GO:0003725	double-stranded RNA binding	2	0.00443239	59
GO:0072395	signal transduction involved in cell cycle checkpoint	10	0.00441623	71
PC7_7659	Spry regulation of FGF signaling	6	0.00441204	16
GO:0051081	nuclear envelope disassembly	5	0.00440233	46
GO:0030397	membrane disassembly	5	0.00440233	46
GO:0061418	regulation of transcription from RNA polymerase II promoter in response to hypoxia	8	0.00437911	33
PC7_4638	IL8- and CXCR1-mediated signaling events	3	0.00437491	28
WP2864_r79278	Apoptosis-related network due to altered Notch3 in ovarian cancer	5	0.00437105	53
GO:0001836	release of cytochrome c from mitochondria	4	0.00435143	24
PC7_3319	Double-Strand Break Repair	2	0.00435021	23
PC7_5308	Membrane binding and targetting of GAG proteins	5	0.00432636	10
PC7_6921	Regulation of the Fanconi anemia pathway	5	0.00432636	10
GO:0001099	basal RNA polymerase II transcription machinery binding	2	0.0043213	26
GO:0001098	basal transcription machinery binding	2	0.0043213	26
WP2012_r82900	miRs in Muscle Cell Differentiation	3	0.00431393	29
WP2032_r79960	TSH signaling pathway	6	0.0043	66
PC7_1554	Activation of the pre-replicative complex	2	0.00428405	30
GO:0035067	negative regulation of histone acetylation	3	0.00428168	16
GO:0060291	long-term synaptic potentiation	2	0.00427991	42
GO:0000118	histone deacetylase complex	3	0.00427895	59
PC7_3803	FBXW7 Mutants and NOTCH1 in Cancer	8	0.00427847	71
PC7_4215	Glutamate Binding, Activation of AMPA Receptors and Synaptic Plasticity	3	0.00425583	30
PC7_6793	RNA Polymerase I Promoter Opening	2	0.00425332	60
GO:0034644	cellular response to UV	5	0.00424621	68
GO:0034502	protein localization to chromosome	4	0.00424418	44
PC7_1129	APC/C:Cdc20 mediated degradation of Cyclin B	6	0.00423179	21
GO:0048147	negative regulation of fibroblast proliferation	4	0.0042212	27
GO:0001221	transcription cofactor binding	2	0.00419911	22
PC7_2953	DNA methylation	2	0.00419789	62
GO:0090575	RNA polymerase II transcription factor complex	5	0.0041924	98
PC7_1655	Amyloids	3	0.00417591	80
GO:1901030	positive regulation of mitochondrial outer membrane permeabilization involved in apoptotic signaling pathway	4	0.00416635	33
GO:0051059	NF-kappaB binding	3	0.00415757	29
WP3303_r83781	Rac1/Pak1/p38/MMP-2 pathway	7	0.00413949	67
PC7_3852	FOXA1 transcription factor network	4	0.004133	44
GO:0046697	decidualization	2	0.00412587	21
GO:0090199	regulation of release of cytochrome c from mitochondria	4	0.0041227	44
PC7_7272	SIRT1 negatively regulates rRNA Expression	2	0.00411929	65
GO:0035033	histone deacetylase regulator activity	2	0.00410517	5
GO:1901216	positive regulation of neuron death	7	0.00410166	71
GO:0005852	eukaryotic translation initiation factor 3 complex	2	0.00409481	16
GO:0071514	genetic imprinting	2	0.00409137	21
GO:0019054	modulation by virus of host process	3	0.00408992	54
PC7_7230	SCF(Skp2)-mediated degradation of p27/p21	7	0.00406851	56
GO:0000979	RNA polymerase II core promoter sequence-specific DNA binding	3	0.00406343	57
PC7_7496	Signaling events mediated by VEGFR1 and VEGFR2	6	0.00405256	68
PC7_4639	IL8- and CXCR2-mediated signaling events	3	0.004048	34
PC7_6853	Ras signaling in the CD4+ TCR pathway	3	0.00404755	14
PC7_1810	Assembly Of The HIV Virion	5	0.00402208	12
GO:0006998	nuclear envelope organization	6	0.00401913	75
GO:0045294	alpha-catenin binding	2	0.00401295	10
GO:0032210	regulation of telomere maintenance via telomerase	5	0.00401184	45
PC7_6883	Regulation of HSF1-mediated heat shock response	3	0.00400927	20
PC7_4587	IKK complex recruitment mediated by RIP1	6	0.00400904	24
GO:1901798	positive regulation of signal transduction by p53 class mediator	2	0.00400818	18
GO:0044068	modulation by symbiont of host cellular process	3	0.00400242	57
PC7_6233	PRC2 methylates histones and DNA	2	0.00399898	70
GO:0031435	mitogen-activated protein kinase kinase kinase binding	2	0.00399305	18
GO:0090329	regulation of DNA-dependent DNA replication	2	0.00398724	34
GO:0004003	ATP-dependent DNA helicase activity	2	0.00396944	32
PC7_6149	PI-3K cascade	4	0.00395413	98
GO:0071391	cellular response to estrogen stimulus	3	0.00395237	41
WP2118_r71265	Arrhythmogenic Right Ventricular Cardiomyopathy	4	0.00395218	74
PC7_5029	Loss of Nlp from mitotic centrosomes	4	0.00394825	61
GO:0006301	postreplication repair	8	0.00394151	60
PC7_1688	Apoptotic cleavage of cellular proteins	3	0.00392667	38
PC7_6918	Regulation of retinoblastoma protein	5	0.00392404	66
GO:0008306	associative learning	3	0.00392293	83
GO:0097472	cyclin-dependent protein kinase activity	2	0.00391278	32
GO:0004693	cyclin-dependent protein serine/threonine kinase activity	2	0.00391278	32
PC7_3320	Downregulation of ERBB2:ERBB3 signaling	5	0.00389534	13
PC7_6788	RMTs methylate histone arginines	2	0.00389013	75
GO:0000932	cytoplasmic mRNA processing body	2	0.00388899	72
GO:0055012	ventricular cardiac muscle cell differentiation	3	0.00388557	20
WP2272_r78594	Pathogenic Escherichia coli infection	4	0.00387224	55
GO:0032481	positive regulation of type I interferon production	9	0.0038707	87
PC7_3385	EGFR downregulation	6	0.00386977	26
GO:0042769	DNA damage response, detection of DNA damage	7	0.00386719	36
GO:0000723	telomere maintenance	4	0.00386465	89
GO:0070411	I-SMAD binding	2	0.00386284	11
PC7_12488	repression of WNT target genes	3	0.00385144	13
GO:0000245	spliceosomal complex assembly	2	0.003846	54
PC7_8665	VEGFR1 specific signals	4	0.003843	29
PC7_2530	Cellular response to heat stress	4	0.00383587	38
GO:1901028	regulation of mitochondrial outer membrane permeabilization involved in apoptotic signaling pathway	4	0.00381987	41
GO:0043618	regulation of transcription from RNA polymerase II promoter in response to stress	9	0.00381166	62
PC7_2829	Cyclin A/B1 associated events during G2/M transition	3	0.00380118	22
GO:0043587	tongue morphogenesis	4	0.00379968	9
GO:0019048	modulation by virus of host morphology or physiology	3	0.00379758	65
PC7_6860	Receptor-ligand binding initiates the second proteolytic cleavage of Notch receptor	5	0.00378157	14
PC7_2680	Constitutive Signaling by NOTCH1 HD Domain Mutants	5	0.00378157	14
GO:0072091	regulation of stem cell proliferation	6	0.00376801	98
PC7_2467	Canonical NF-kappaB pathway	3	0.00376752	23
GO:0031078	histone deacetylase activity (H3-K14 specific)	2	0.00375839	12
GO:0032041	NAD-dependent histone deacetylase activity (H3-K14 specific)	2	0.00375839	12
PC7_3415	EPH-Ephrin signaling	2	0.00375135	94
PC7_4945	LRR FLII-interacting protein 1 (LRRFIP1) activates type I IFN production	2	0.00374862	5
GO:0019985	translesion synthesis	7	0.0037465	49
GO:0033683	nucleotide-excision repair, DNA incision	7	0.00374534	39
PC7_1118	AMER1 mutants destabilize the destruction complex	8	0.00374509	80
PC7_2523	Cell death signalling via NRAGE, NRIF and NADE	7	0.00374467	61
GO:0045727	positive regulation of translation	3	0.00373684	88
PC7_6561	Pre-NOTCH Expression and Processing	4	0.00372135	45
PC7_2534	Centrosome maturation	4	0.00371563	71
GO:0033045	regulation of sister chromatid segregation	5	0.00370071	73
GO:0043620	regulation of DNA-templated transcription in response to stress	9	0.00369523	67
PC7_6098	PAR1-mediated thrombin signaling events	3	0.00368506	43
PC7_6790	RNA Polymerase I Chain Elongation	2	0.00368289	86
GO:0043021	ribonucleoprotein complex binding	2	0.00368021	90
PC7_4267	Glycogen synthesis	5	0.00367863	15
PC7_6908	Regulation of innate immune responses to cytosolic DNA	5	0.00367863	15
PC7_8666	VEGFR2 mediated cell proliferation	4	0.00367647	34
PC7_5990	Nuclear import of Rev protein	2	0.00367616	31
PC7_3962	Formation of Senescence-Associated Heterochromatin Foci (SAHF)	3	0.00365267	16
GO:0006283	transcription-coupled nucleotide-excision repair	8	0.00364749	73
GO:0004702	receptor signaling protein serine/threonine kinase activity	3	0.00363659	64
PC7_8709	Vif-mediated degradation of APOBEC3G	6	0.00363212	52
GO:0051972	regulation of telomerase activity	6	0.00361624	41
PC7_2171	C-MYC pathway	2	0.00360637	25
GO:0044003	modification by symbiont of host morphology or physiology	3	0.00360562	74
GO:2000618	regulation of histone H4-K16 acetylation	2	0.00360127	6
PC7_7797	TGF-beta receptor signaling in EMT (epithelial to mesenchymal transition)	5	0.00358488	16
GO:0050885	neuromuscular process controlling balance	2	0.00357824	57
PC7_2393	Ca2+ pathway	4	0.0035717	61
PC7_8678	Validated targets of C-MYC transcriptional repression	4	0.003565	63
PC7_2081	Beta5 beta6 beta7 and beta8 integrin cell surface interactions	2	0.00355676	17
PC7_4613	IL2-mediated signaling events	5	0.00355545	54
GO:0097201	negative regulation of transcription from RNA polymerase II promoter in response to stress	2	0.00355386	10
PC7_1859	Autodegradation of the E3 ubiquitin ligase COP1	7	0.00355265	50
GO:0090200	positive regulation of release of cytochrome c from mitochondria	3	0.00352929	28
GO:0051974	negative regulation of telomerase activity	3	0.00352588	15
PC7_7661	Stabilization of p53	7	0.00352462	51
GO:0043130	ubiquitin binding	2	0.00352443	96
PC7_4334	HDACs deacetylate histones	3	0.00352193	94
GO:0006261	DNA-dependent DNA replication	2	0.00351788	100
GO:0001893	maternal placenta development	2	0.00348613	32
GO:0001750	photoreceptor outer segment	2	0.00347516	77
GO:0045909	positive regulation of vasodilation	2	0.0034609	32
GO:0060324	face development	3	0.00345036	54
PC7_5707	NEP/NS2 Interacts with the Cellular Export Machinery	2	0.00344999	29
GO:0098531	transcription factor activity, direct ligand regulated sequence-specific DNA binding	2	0.00343886	49
GO:0004879	RNA polymerase II transcription factor activity, ligand-activated sequence-specific DNA binding	2	0.00343886	49
PC7_3386	EGFR interacts with phospholipase C-gamma	3	0.00341962	35
PC7_2392	Ca-dependent events	3	0.00341377	30
GO:0006446	regulation of translational initiation	3	0.00340645	82
PC7_4440	Hedgehog signaling events mediated by Gli proteins	3	0.00340258	48
WP2873_r79696	Aryl Hydrocarbon Receptor Pathway	4	0.00339971	46
GO:0031060	regulation of histone methylation	4	0.00339618	57
GO:2000278	regulation of DNA biosynthetic process	7	0.00339614	68
GO:0042149	cellular response to glucose starvation	3	0.00338849	31
GO:0051983	regulation of chromosome segregation	5	0.00338843	91
PC7_6180	PLCG1 events in ERBB2 signaling	3	0.0033813	36
WP666_r68893	Hypothetical Network for Drug Addiction	2	0.00336551	32
GO:0030330	DNA damage response, signal transduction by p53 class mediator	10	0.00336088	89
PC7_3775	Export of Viral Ribonucleoproteins from Nucleus	2	0.00335917	31
PC7_1214	AUF1 (hnRNP D0) destabilizes mRNA	6	0.00335673	54
GO:0017136	NAD-dependent histone deacetylase activity	2	0.00334986	16
GO:0034979	NAD-dependent protein deacetylase activity	2	0.00334986	16
GO:0003678	DNA helicase activity	2	0.00334742	49
GO:0071158	positive regulation of cell cycle arrest	10	0.00334589	90
GO:0043266	regulation of potassium ion transport	4	0.00334244	83
PC7_8057	TRAF6 mediated NF-kB activation	3	0.00332938	24
GO:0016572	histone phosphorylation	4	0.00332596	25
GO:0006977	DNA damage response, signal transduction by p53 class mediator resulting in cell cycle arrest	9	0.0033195	66
PC7_6952	Rev-mediated nuclear export of HIV RNA	2	0.00331678	32
GO:1902400	intracellular signal transduction involved in G1 DNA damage checkpoint	9	0.00329959	67
GO:0072431	signal transduction involved in mitotic G1 DNA damage checkpoint	9	0.00329959	67
WP205_r80223	IL-7 Signaling Pathway	3	0.0032835	25
GO:1902403	signal transduction involved in mitotic DNA integrity checkpoint	9	0.0032801	68
GO:0072413	signal transduction involved in mitotic cell cycle checkpoint	9	0.0032801	68
GO:1902402	signal transduction involved in mitotic DNA damage checkpoint	9	0.0032801	68
PC7_5788	NOTCH2 Activation and Transmission of Signal to the Nucleus	5	0.00327877	20
GO:0043502	regulation of muscle adaptation	4	0.00327664	64
GO:0035405	histone-threonine phosphorylation	2	0.00327193	7
PC7_2673	Condensation of Prometaphase Chromosomes	2	0.0032659	11
GO:0043268	positive regulation of potassium ion transport	2	0.00326564	37
GO:1901796	regulation of signal transduction by p53 class mediator	4	0.00325021	51
GO:1990909	Wnt signalosome	2	0.0032477	9
GO:0016342	catenin complex	2	0.0032477	9
GO:0016600	flotillin complex	2	0.0032477	9
GO:0035666	TRIF-dependent toll-like receptor signaling pathway	9	0.00324192	81
GO:0043204	perikaryon	3	0.00322632	100
PC7_7778	TAK1 activates NFkB by phosphorylation and activation of IKKs complex	3	0.00322447	26
PC7_12487	regulation of FZD by ubiquitination	5	0.0032154	21
PC7_6191	PLK3 signaling events	2	0.00321518	5
GO:0003707	steroid hormone receptor activity	2	0.00321456	58
GO:0031519	PcG protein complex	2	0.00320346	44
GO:0007006	mitochondrial membrane organization	5	0.00320038	92
GO:0046902	regulation of mitochondrial membrane permeability	4	0.00319661	64
GO:0002756	MyD88-independent toll-like receptor signaling pathway	9	0.0031951	84
GO:0043330	response to exogenous dsRNA	2	0.00318809	47
GO:0008156	negative regulation of DNA replication	4	0.00317343	55
GO:0051087	chaperone binding	3	0.00316586	81
GO:0034138	toll-like receptor 3 signaling pathway	9	0.00316517	86
GO:0045912	negative regulation of carbohydrate metabolic process	4	0.00314915	55
GO:0010388	cullin deneddylation	2	0.00314294	9
GO:0007194	negative regulation of adenylate cyclase activity	2	0.00314129	24
GO:0031571	mitotic G1 DNA damage checkpoint	9	0.00313736	76
PC7_1537	Activation of NF-kappaB in B cells	6	0.00313644	65
GO:0043504	mitochondrial DNA repair	3	0.00313557	6
GO:0045744	negative regulation of G-protein coupled receptor protein signaling pathway	2	0.00313427	41
GO:0071548	response to dexamethasone	2	0.00313107	33
GO:2001244	positive regulation of intrinsic apoptotic signaling pathway	4	0.00313086	56
GO:0044819	mitotic G1/S transition checkpoint	9	0.003121	77
GO:0044783	G1 DNA damage checkpoint	9	0.003121	77
PC7_7500	Signaling mediated by p38-alpha and p38-beta	4	0.00311614	35
GO:0060768	regulation of epithelial cell proliferation involved in prostate gland development	3	0.00311216	10
PC7_3359	E-cadherin signaling in keratinocytes	3	0.0031109	21
GO:0050998	nitric-oxide synthase binding	2	0.00310429	19
GO:0090559	regulation of membrane permeability	4	0.00310186	69
PC7_1127	APC-Cdc20 mediated degradation of Nek2A	5	0.0031005	23
PC7_6875	Regulation of APC/C activators between G1/S and early anaphase	7	0.00309725	76
WP1528_r78581	Physiological and Pathological Hypertrophy of the Heart	3	0.00309459	25
WP2868_r78079	TCA Cycle Nutrient Utilization and Invasiveness of Ovarian Cancer	2	0.0030917	5
PC7_1850	Attenuation phase	2	0.00307344	14
GO:0008180	COP9 signalosome	2	0.00306532	33
PC7_5876	Negative regulation of FGFR signaling	6	0.00305818	40
GO:0006353	DNA-templated transcription, termination	2	0.00305533	96
PC7_4416	HSF1 activation	2	0.00305052	12
PC7_2124	Budding and maturation of HIV virion	5	0.00304816	24
GO:0031280	negative regulation of cyclase activity	2	0.00304231	26
GO:0071681	cellular response to indole-3-methanol	3	0.00304056	5
GO:0071680	response to indole-3-methanol	3	0.00304056	5
GO:0045761	regulation of adenylate cyclase activity	3	0.00303955	65
GO:0007098	centrosome cycle	6	0.00303531	44
PC7_4820	JNK signaling in the CD4+ TCR pathway	2	0.00302983	14
GO:0031057	negative regulation of histone modification	3	0.00302934	38
PC7_2942	DEx/H-box helicases activate type I IFN and inflammatory cytokines production	2	0.00302678	13
GO:0071897	DNA biosynthetic process	7	0.0030199	84
PC7_1128	APC/C-mediated degradation of cell cycle proteins	7	0.00301931	81
GO:0071697	ectodermal placode morphogenesis	4	0.00301854	16
GO:0071696	ectodermal placode development	4	0.00301854	16
GO:0060788	ectodermal placode formation	4	0.00301854	16
GO:0000338	protein deneddylation	2	0.00301324	10
GO:0070888	E-box binding	2	0.00299944	34
GO:0008637	apoptotic mitochondrial changes	4	0.00299629	61
GO:0045844	positive regulation of striated muscle tissue development	5	0.00299409	53
GO:0048636	positive regulation of muscle organ development	5	0.00299409	53
PC7_1855	Aurora A signaling	3	0.00299231	31
GO:1901863	positive regulation of muscle tissue development	5	0.00297179	54
GO:1900034	regulation of cellular response to heat	5	0.00296899	76
PC7_2265	CDK-mediated phosphorylation and removal of Cdc6	6	0.00296746	49
GO:0019082	viral protein processing	5	0.00296407	12
GO:0003727	single-stranded RNA binding	2	0.00295879	63
GO:0010833	telomere maintenance via telomere lengthening	2	0.00295537	46
GO:0051082	unfolded protein binding	3	0.00295468	94
GO:0045453	bone resorption	4	0.0029543	22
GO:0051350	negative regulation of lyase activity	2	0.00295345	28
GO:0042312	regulation of vasodilation	2	0.00294275	48
WP2018_r79959	RANKL/RANK Signaling Pathway	4	0.00294196	55
PC7_6177	PLC beta mediated events	3	0.00292888	44
PC7_6900	Regulation of cytoplasmic and nuclear SMAD2/3 signaling	2	0.00292738	20
GO:0072686	mitotic spindle	2	0.00292673	52
PC7_3666	Endosomal Sorting Complex Required For Transport (ESCRT)	5	0.00290789	27
PC7_4001	G-protein mediated events	3	0.00290267	45
GO:0005916	fascia adherens	2	0.00289468	12
GO:0031110	regulation of microtubule polymerization or depolymerization	2	0.00289395	61
GO:0051149	positive regulation of muscle cell differentiation	4	0.00288959	84
GO:0051155	positive regulation of striated muscle cell differentiation	2	0.00286886	50
GO:0061029	eyelid development in camera-type eye	3	0.00286601	13
GO:0046686	response to cadmium ion	5	0.00285772	42
GO:0031052	chromosome breakage	3	0.00285301	5
GO:0031049	programmed DNA elimination	3	0.00285301	5
GO:0050994	regulation of lipid catabolic process	2	0.00285002	52
PC7_2394	CaM pathway	2	0.00284803	28
GO:0070266	necroptotic process	7	0.00284414	29
GO:1903146	regulation of mitophagy	4	0.00283078	43
GO:2000279	negative regulation of DNA biosynthetic process	3	0.00282953	26
PC7_4002	G0 and Early G1	3	0.00282902	25
PC7_1516	Activated NOTCH1 Transmits Signal to the Nucleus	5	0.00282595	29
GO:0005669	transcription factor TFIID complex	2	0.00282419	22
PC7_2679	Constitutive PI3K/AKT Signaling in Cancer	3	0.00281566	86
GO:0031279	regulation of cyclase activity	3	0.00281141	79
GO:0033558	protein deacetylase activity	2	0.0028022	25
GO:0004407	histone deacetylase activity	2	0.0028022	25
GO:1903894	regulation of IRE1-mediated unfolded protein response	2	0.00280131	12
GO:0032206	positive regulation of telomere maintenance	4	0.00279618	47
GO:0051339	regulation of lyase activity	3	0.00278343	81
GO:1903309	negative regulation of chromatin modification	3	0.00278242	47
GO:0045815	positive regulation of gene expression, epigenetic	3	0.00278101	78
GO:0014742	positive regulation of muscle hypertrophy	3	0.00277589	22
GO:0010613	positive regulation of cardiac muscle hypertrophy	3	0.00277589	22
GO:0010829	negative regulation of glucose transport	3	0.00277533	18
GO:0042307	positive regulation of protein import into nucleus	5	0.0027712	98
WP183_r81161	Proteasome Degradation	4	0.00276506	62
GO:0048255	mRNA stabilization	2	0.00275992	32
PC7_4061	GRB2 events in EGFR signaling	3	0.00275778	21
GO:0004860	protein kinase inhibitor activity	2	0.00275733	86
PC7_7472	Signaling by NOTCH2	5	0.00275156	31
GO:0051084	'de novo' posttranslational protein folding	2	0.00274182	51
GO:0060333	interferon-gamma-mediated signaling pathway	3	0.00273875	77
GO:0032922	circadian regulation of gene expression	3	0.0027351	61
PC7_1687	Apoptotic cleavage of cell adhesion proteins	2	0.00273465	11
GO:0090239	regulation of histone H4 acetylation	2	0.00272926	12
PC7_1599	Alpha4 beta1 integrin signaling events	2	0.0027279	33
GO:0043489	RNA stabilization	2	0.00272616	33
GO:0010824	regulation of centrosome duplication	3	0.002724	32
PC7_3327	Downstream signaling in naïve CD8+ T cells	4	0.00272278	66
GO:0030877	beta-catenin destruction complex	2	0.00272158	14
GO:0019210	kinase inhibitor activity	2	0.00271977	89
PC7_8667	VEGFR2 mediated vascular permeability	3	0.00271175	28
GO:0043586	tongue development	4	0.00270743	21
PC7_7266	SHC1 events in EGFR signaling	3	0.00270694	22
WP35_r79952	G Protein Signaling Pathways	3	0.00270669	93
WP2870_r79555	Extracellular vesicle-mediated signaling in recipient cells	3	0.00269727	30
GO:0071260	cellular response to mechanical stimulus	3	0.00269235	80
WP53_r67360	ID signaling pathway	2	0.00269192	16
GO:0000794	condensed nuclear chromosome	2	0.00268568	86
GO:0001103	RNA polymerase II repressing transcription factor binding	2	0.002678	28
GO:0018107	peptidyl-threonine phosphorylation	4	0.00267788	43
GO:1900543	negative regulation of purine nucleotide metabolic process	4	0.00267675	64
GO:0060135	maternal process involved in female pregnancy	2	0.00267576	62
GO:0030818	negative regulation of cAMP biosynthetic process	2	0.00267098	36
PC7_2924	DAG and IP3 signaling	2	0.00266687	33
GO:0006458	'de novo' protein folding	2	0.00266024	55
GO:0045296	cadherin binding	2	0.00265828	28
WP712_r78491	Estrogen signaling pathway	3	0.00265514	23
GO:0007254	JNK cascade	7	0.00265361	84
GO:0033555	multicellular organismal response to stress	2	0.00264731	78
PC7_12078	mTOR signaling pathway	4	0.00264729	66
PC7_6941	Resolution of Sister Chromatid Cohesion	3	0.00264713	100
PC7_1131	APC/C:Cdc20 mediated degradation of mitotic proteins	6	0.00264489	68
PC7_2518	Cdc20:Phospho-APC/C mediated degradation of Cyclin A	6	0.00264489	68
GO:0045980	negative regulation of nucleotide metabolic process	4	0.002644	66
WP2359_r72121	Parkin-Ubiquitin Proteasomal System pathway	2	0.00264151	70
GO:0034146	toll-like receptor 5 signaling pathway	8	0.00263891	69
GO:0034166	toll-like receptor 10 signaling pathway	8	0.00263891	69
GO:0097300	programmed necrotic cell death	7	0.00263805	35
GO:0007249	I-kappaB kinase/NF-kappaB signaling	7	0.00263225	70
GO:0055013	cardiac muscle cell development	3	0.00263121	53
PC7_1521	Activation of APC/C and APC/C:Cdc20 mediated degradation of mitotic proteins	6	0.00262949	69
GO:0070423	nucleotide-binding oligomerization domain containing signaling pathway	6	0.00262455	28
GO:0045069	regulation of viral genome replication	3	0.00262237	76
GO:0030803	negative regulation of cyclic nucleotide biosynthetic process	2	0.00261384	38
GO:0070265	necrotic cell death	7	0.00260849	36
PC7_6178	PLC-gamma1 signalling	2	0.00260484	35
GO:0010559	regulation of glycoprotein biosynthetic process	3	0.00259844	35
PC7_1987	BCR signaling pathway	4	0.00259273	67
GO:0055006	cardiac cell development	3	0.00259252	55
WP262_r84487	EBV LMP1 signaling	3	0.00259055	23
GO:0018210	peptidyl-threonine modification	4	0.00258428	47
PC7_4994	Lissencephaly gene (LIS1) in neuronal migration and development	2	0.00257822	31
PC7_10400	a6b1 and a6b4 Integrin signaling	3	0.00257567	45
PC7_4417	HSF1-dependent transactivation	2	0.00256511	22
PC7_7788	TCR signaling in naïve CD8+ T cells	3	0.00256408	53
GO:0051881	regulation of mitochondrial membrane potential	2	0.00256396	55
GO:0034349	glial cell apoptotic process	3	0.00256145	8
GO:0030809	negative regulation of nucleotide biosynthetic process	2	0.00256076	40
GO:0030815	negative regulation of cAMP metabolic process	2	0.00256076	40
GO:1900372	negative regulation of purine nucleotide biosynthetic process	2	0.00256076	40
WP170_r71083	Nuclear Receptors	2	0.00255513	38
GO:0043044	ATP-dependent chromatin remodeling	4	0.00255443	74
GO:1903901	negative regulation of viral life cycle	4	0.00255251	87
GO:0034162	toll-like receptor 9 signaling pathway	8	0.00255235	75
GO:0042311	vasodilation	2	0.0025523	29
GO:0060440	trachea formation	3	0.00255124	7
GO:0000803	sex chromosome	2	0.00254404	29
GO:0046605	regulation of centrosome cycle	3	0.00254304	38
GO:0038124	toll-like receptor TLR6:TLR2 signaling pathway	8	0.00253886	76
GO:0038123	toll-like receptor TLR1:TLR2 signaling pathway	8	0.00253886	76
GO:0005902	microvillus	3	0.00253739	70
GO:0007127	meiosis I	2	0.0025343	85
PC7_5988	Nuclear Pore Complex (NPC) Disassembly	2	0.00253291	33
GO:0034134	toll-like receptor 2 signaling pathway	8	0.00252562	77
GO:0071850	mitotic cell cycle arrest	3	0.00252536	15
GO:0000819	sister chromatid segregation	2	0.00252241	96
PC7_8055	TRAF6 mediated IRF7 activation	2	0.00251976	33
GO:0031528	microvillus membrane	2	0.00251822	17
PC7_7795	TGF-beta receptor signaling	3	0.00251815	52
GO:0045070	positive regulation of viral genome replication	2	0.00250847	30
PC7_6787	RIP-mediated NFkB activation via ZBP1	2	0.00249845	21
GO:0000018	regulation of DNA recombination	2	0.00249108	59
GO:0030800	negative regulation of cyclic nucleotide metabolic process	2	0.00248774	43
GO:0045639	positive regulation of myeloid cell differentiation	5	0.002479	81
GO:0051297	centrosome organization	6	0.00247888	73
GO:0045740	positive regulation of DNA replication	7	0.00247317	87
GO:0006919	activation of cysteine-type endopeptidase activity involved in apoptotic process	2	0.00246644	91
GO:0042276	error-prone translesion synthesis	5	0.00246638	19
GO:0070987	error-free translesion synthesis	5	0.00246638	19
GO:1903018	regulation of glycoprotein metabolic process	3	0.00246329	40
PC7_5051	MAP kinase activation in TLR cascade	4	0.00245537	56
WP61_r78592	Notch Signaling Pathway	3	0.00244742	61
WP2881_r79603	Estrogen Receptor Pathway	2	0.00243702	13
GO:0002753	cytoplasmic pattern recognition receptor signaling pathway	6	0.00242843	34
GO:0002755	MyD88-dependent toll-like receptor signaling pathway	8	0.00242771	85
WP2572_r79947	Primary Focal Segmental Glomerulosclerosis FSGS	3	0.00242514	72
GO:0038061	NIK/NF-kappaB signaling	7	0.00242419	86
GO:0035872	nucleotide-binding domain, leucine rich repeat containing receptor signaling pathway	7	0.00241454	46
GO:0048660	regulation of smooth muscle cell proliferation	6	0.00241341	99
GO:0071285	cellular response to lithium ion	3	0.00240747	19
PC7_2533	Cellular roles of Anthrax toxin	2	0.00240224	22
GO:0097202	activation of cysteine-type endopeptidase activity	2	0.0023944	98
PC7_4062	GRB2 events in ERBB2 signaling	3	0.0023911	30
WP3414_r82252	Initiation of transcription and translation elongation at the HIV-1 LTR	2	0.00239041	32
GO:0031023	microtubule organizing center organization	6	0.00237788	81
GO:0032508	DNA duplex unwinding	2	0.00237639	55
GO:0046849	bone remodeling	4	0.00237417	38
GO:0010332	response to gamma radiation	4	0.00237242	51
GO:0019213	deacetylase activity	2	0.00237007	38
PC7_6140	PDGFR-alpha signaling pathway	2	0.00236832	21
GO:0042255	ribosome assembly	2	0.002368	50
PC7_7660	Stabilization and expansion of the E-cadherin adherens junction	3	0.00235762	42
PC7_7787	TCR signaling in naïve CD4+ T cells	3	0.00234869	66
GO:0070933	histone H4 deacetylation	2	0.00233484	10
GO:0090330	regulation of platelet aggregation	2	0.00233183	17
PC7_7267	SHC1 events in ERBB2 signaling	3	0.00233017	32
GO:0030331	estrogen receptor binding	2	0.00232829	39
GO:0007220	Notch receptor processing	5	0.00232591	22
GO:0051153	regulation of striated muscle cell differentiation	2	0.00232022	85
WP3286_r84312	Copper homeostasis	4	0.00231794	52
GO:0051443	positive regulation of ubiquitin-protein transferase activity	7	0.00231574	97
PC7_6897	Regulation of activated PAK-2p34 by proteasome mediated degradation	5	0.00231008	48
GO:0048643	positive regulation of skeletal muscle tissue development	3	0.00230812	24
GO:0050673	epithelial cell proliferation	3	0.00230031	90
WP23_r79985	B Cell Receptor Signaling Pathway	4	0.00229814	97
PC7_2072	Beta-catenin phosphorylation cascade	2	0.00229763	17
PC7_2263	CDC42 signaling events	4	0.00229601	70
GO:0032392	DNA geometric change	2	0.0022951	60
PC7_6050	Opioid Signalling	3	0.0022945	81
PC7_8803	ZBP1(DAI) mediated induction of type I IFNs	2	0.00229387	26
PC7_8627	Ubiquitin-dependent degradation of Cyclin D	5	0.0022911	49
GO:0016239	positive regulation of macroautophagy	2	0.00229074	38
GO:0060710	chorio-allantoic fusion	2	0.0022899	7
GO:0010863	positive regulation of phospholipase C activity	4	0.00228567	68
GO:0006297	nucleotide-excision repair, DNA gap filling	5	0.00228492	23
GO:0043198	dendritic shaft	3	0.00227898	39
GO:0042059	negative regulation of epidermal growth factor receptor signaling pathway	6	0.00227679	42
WP304_r78799	Kit receptor signaling pathway	3	0.00227669	59
PC7_4762	Integrins in angiogenesis	3	0.00227566	63
GO:0045778	positive regulation of ossification	4	0.0022751	87
PC7_8766	Vpu mediated degradation of CD4	5	0.00227266	50
WP410_r84683	Diurnally Regulated Genes with Circadian Orthologs	2	0.00227249	48
PC7_5989	Nuclear Receptor transcription pathway	2	0.00227142	51
GO:0045833	negative regulation of lipid metabolic process	3	0.00226935	80
GO:1900274	regulation of phospholipase C activity	4	0.00225932	70
GO:1901185	negative regulation of ERBB signaling pathway	6	0.00225546	43
PC7_8625	Ubiquitin Mediated Degradation of Phosphorylated Cdc25A	5	0.00225473	51
GO:0010611	regulation of cardiac muscle hypertrophy	3	0.00225471	37
PC7_2255	CD40/CD40L signaling	3	0.00225452	36
PC7_6892	Regulation of Ras family activation	2	0.00225316	33
PC7_2535	Ceramide signaling pathway	3	0.00224686	48
GO:0005978	glycogen biosynthetic process	5	0.00224635	24
GO:0009250	glucan biosynthetic process	5	0.00224635	24
PC7_3062	Degradation of beta catenin	2	0.00224569	18
GO:0032413	negative regulation of ion transmembrane transporter activity	2	0.00224304	55
GO:0071426	ribonucleoprotein complex export from nucleus	2	0.00224257	90
WP231_r81070	TNF alpha Signaling Pathway	4	0.00223816	92
GO:0050684	regulation of mRNA processing	3	0.00223524	98
GO:0010826	negative regulation of centrosome duplication	2	0.00222065	10
GO:0046606	negative regulation of centrosome cycle	2	0.00222065	10
PC7_7231	SCF-beta-TrCP mediated degradation of Emi1	5	0.0022203	53
PC7_11384	degradation of AXIN	5	0.0022203	53
GO:0071166	ribonucleoprotein complex localization	2	0.00221335	93
GO:0055007	cardiac muscle cell differentiation	3	0.00220974	82
GO:0031145	anaphase-promoting complex-dependent proteasomal ubiquitin-dependent protein catabolic process	7	0.00220881	83
PC7_3697	ErbB receptor signaling network	2	0.00220867	15
GO:0014743	regulation of muscle hypertrophy	3	0.00220773	39
GO:0051602	response to electrical stimulus	2	0.00220198	44
PC7_3433	ERK activation	2	0.0021994	12
PC7_7767	Synthesis, secretion, and inactivation of Glucagon-like Peptide-1 (GLP-1)	2	0.00219765	19
GO:0046677	response to antibiotic	4	0.00218798	46
PC7_2582	Circadian Clock	5	0.00218765	55
PC7_11385	degradation of DVL	5	0.00218765	55
GO:0071867	response to monoamine	3	0.00217867	35
GO:0050685	positive regulation of mRNA processing	2	0.00217805	34
GO:0010870	positive regulation of receptor biosynthetic process	2	0.00217062	12
GO:0050830	defense response to Gram-positive bacterium	2	0.00217017	76
GO:0046782	regulation of viral transcription	3	0.00217011	79
PC7_3885	Fc-epsilon receptor I signaling in mast cells	3	0.00216594	61
GO:0032106	positive regulation of response to extracellular stimulus	2	0.00216028	44
GO:0032109	positive regulation of response to nutrient levels	2	0.00216028	44
PC7_1551	Activation of the AP-1 family of transcription factors	2	0.00215958	10
PC7_6461	Phospholipase C-mediated cascade	2	0.0021584	56
PC7_4467	Hh ligand biogenesis disease	5	0.00215662	57
PC7_2468	Canonical Wnt signaling pathway	2	0.00215302	20
PC7_8668	VEGFR3 signaling in lymphatic endothelium	2	0.00214966	25
PC7_4037	GLI3 is processed to GLI3R by the proteasome	5	0.00214167	58
PC7_3060	Degradation of GLI1 by the proteasome	5	0.00214167	58
PC7_6877	Regulation of Apoptosis	5	0.00214167	58
PC7_3061	Degradation of GLI2 by the proteasome	5	0.00214167	58
GO:1904063	negative regulation of cation transmembrane transport	2	0.00213808	62
GO:0048704	embryonic skeletal system morphogenesis	3	0.00213243	96
GO:0045071	negative regulation of viral genome replication	2	0.00213176	49
WP1591_r84699	Heart Development	3	0.00212254	44
GO:0032042	mitochondrial DNA metabolic process	3	0.00211802	16
PC7_1858	Autodegradation of Cdh1 by Cdh1:APC/C	5	0.00211282	60
GO:0032410	negative regulation of transporter activity	2	0.0021111	64
GO:0051439	regulation of ubiquitin-protein ligase activity involved in mitotic cell cycle	7	0.00210154	94
GO:0051101	regulation of DNA binding	5	0.00209665	90
GO:1901985	positive regulation of protein acetylation	2	0.00209441	35
GO:0035035	histone acetyltransferase binding	2	0.00209109	27
GO:0010518	positive regulation of phospholipase activity	4	0.0020905	85
GO:0007202	activation of phospholipase C activity	3	0.00208783	59
WP268_r70096	Notch Signaling Pathway	2	0.00208568	45
PC7_1821	Asymmetric localization of PCP proteins	5	0.00208529	62
PC7_4439	Hedgehog ligand biogenesis	5	0.00208529	62
GO:1901019	regulation of calcium ion transmembrane transporter activity	2	0.00207277	67
PC7_4694	Incretin synthesis, secretion, and inactivation	2	0.00207248	22
PC7_3427	ER-Phagosome pathway	5	0.00207199	63
PC7_1130	APC/C:Cdc20 mediated degradation of Securin	5	0.00207199	63
PC7_4301	Golgi Cisternae Pericentriolar Stack Reorganization	2	0.00206788	14
PC7_6795	RNA Polymerase I Transcription Initiation	2	0.00206742	46
PC7_2076	Beta1 integrin cell surface interactions	2	0.00206736	66
GO:0051721	protein phosphatase 2A binding	2	0.0020609	28
GO:0060439	trachea morphogenesis	3	0.00205645	12
GO:0035924	cellular response to vascular endothelial growth factor stimulus	2	0.00204792	30
GO:0071359	cellular response to dsRNA	2	0.00204697	39
WP560_r83868	TGF-beta Receptor Signaling	3	0.00203868	54
PC7_6740	RAC1 signaling pathway	3	0.00203868	54
GO:0060359	response to ammonium ion	3	0.00203665	95
GO:0010226	response to lithium ion	3	0.00203284	29
GO:1900101	regulation of endoplasmic reticulum unfolded protein response	2	0.00202529	27
GO:0051702	interaction with symbiont	3	0.00202484	52
PC7_7499	Signaling events regulated by Ret tyrosine kinase	3	0.00202316	39
GO:0006984	ER-nucleus signaling pathway	3	0.00201963	34
GO:0090342	regulation of cell aging	3	0.00201963	34
PC7_4689	Immunoregulatory interactions between a Lymphoid and a non-Lymphoid cell	2	0.00201927	70
GO:0002526	acute inflammatory response	2	0.00201294	76
GO:0071459	protein localization to chromosome, centromeric region	2	0.00201256	13
PC7_1132	APC/C:Cdh1 mediated degradation of Cdc20 and other APC/C:Cdh1 targeted proteins in late mitosis/early G1	5	0.00200965	68
WP3301_r81279	MFAP5-mediated ovarian cancer cell motility and invasiveness	2	0.00200769	12
PC7_6958	RhoA signaling pathway	2	0.00200648	45
GO:0010939	regulation of necrotic cell death	5	0.00200217	32
GO:0001975	response to amphetamine	2	0.00200076	33
GO:0010517	regulation of phospholipase activity	4	0.00199953	95
GO:0046599	regulation of centriole replication	2	0.00199941	13
GO:0000413	protein peptidyl-prolyl isomerization	2	0.00199801	43
GO:0032091	negative regulation of protein binding	3	0.00198414	76
WP2946_r83779	Imatinib Resistance in Chronic Myeloid Leukemia	2	0.00197998	49
GO:0030521	androgen receptor signaling pathway	4	0.00197974	41
GO:0033160	positive regulation of protein import into nucleus, translocation	2	0.00197784	11
PC7_6876	Regulation of Androgen receptor activity	3	0.00197623	53
PC7_4207	Glucose metabolism	5	0.00197524	71
GO:0060193	positive regulation of lipase activity	4	0.00197482	98
PC7_3806	FCERI mediated MAPK activation	3	0.00196805	43
GO:0021795	cerebral cortex cell migration	4	0.00196529	46
WP127_r78498	IL-5 Signaling Pathway	3	0.00195152	40
GO:0034766	negative regulation of ion transmembrane transport	2	0.00193084	80
GO:0031983	vesicle lumen	3	0.00192528	85
GO:0016811	hydrolase activity, acting on carbon-nitrogen (but not peptide) bonds, in linear amides	2	0.00192399	64
GO:0002763	positive regulation of myeloid leukocyte differentiation	4	0.00192066	52
WP49_r78543	IL-2 Signaling Pathway	3	0.0019138	42
GO:1903313	positive regulation of mRNA metabolic process	2	0.00191346	47
PC7_6747	RAF/MAP kinase cascade	2	0.00191336	17
GO:0051571	positive regulation of histone H3-K4 methylation	3	0.00190938	16
GO:0051437	positive regulation of ubiquitin-protein ligase activity involved in regulation of mitotic cell cycle transition	6	0.00190705	74
GO:0008013	beta-catenin binding	2	0.00190164	80
GO:0030518	intracellular steroid hormone receptor signaling pathway	5	0.00189709	71
GO:0043922	negative regulation by host of viral transcription	2	0.00189536	12
GO:2000679	positive regulation of transcription regulatory region DNA binding	2	0.00189142	14
GO:0006978	DNA damage response, signal transduction by p53 class mediator resulting in transcription of p21 class mediator	3	0.00188991	14
WP2059_r82906	Alzheimers Disease	4	0.00188953	79
GO:0045651	positive regulation of macrophage differentiation	2	0.00188365	13
PC7_1671	Antigen processing-Cross presentation	5	0.00188316	80
GO:0050434	positive regulation of viral transcription	2	0.00187935	57
GO:0010823	negative regulation of mitochondrion organization	3	0.00187391	41
GO:0019068	virion assembly	5	0.00186917	38
GO:0033692	cellular polysaccharide biosynthetic process	5	0.00186917	38
GO:0034763	negative regulation of transmembrane transport	2	0.00185861	88
GO:1990090	cellular response to nerve growth factor stimulus	2	0.0018542	36
GO:0071479	cellular response to ionizing radiation	3	0.00184738	53
GO:0031666	positive regulation of lipopolysaccharide-mediated signaling pathway	2	0.00184665	8
GO:0042772	DNA damage response, signal transduction resulting in transcription	3	0.00183847	15
GO:0001938	positive regulation of endothelial cell proliferation	3	0.00183681	68
GO:0002026	regulation of the force of heart contraction	2	0.00183372	31
GO:0055023	positive regulation of cardiac muscle tissue growth	2	0.00183329	23
PC7_1573	Adherens junctions interactions	2	0.00183067	30
PC7_5867	Nectin adhesion pathway	2	0.00183067	30
GO:0000271	polysaccharide biosynthetic process	5	0.00181321	41
GO:0010543	regulation of platelet activation	2	0.00181058	32
GO:0007200	phospholipase C-activating G-protein coupled receptor signaling pathway	2	0.00180887	83
PC7_11463	disassembly of the destruction complex and recruitment of AXIN to the membrane	2	0.00180682	31
GO:0046627	negative regulation of insulin receptor signaling pathway	2	0.00180426	31
GO:1990089	response to nerve growth factor	2	0.00179578	39
GO:0007190	activation of adenylate cyclase activity	2	0.00178843	33
GO:0042026	protein refolding	2	0.00178565	19
GO:0018208	peptidyl-proline modification	2	0.00178499	57
GO:0010508	positive regulation of autophagy	2	0.00178397	71
WP195_r79965	IL-1 signaling pathway	3	0.00178162	55
GO:2000060	positive regulation of protein ubiquitination involved in ubiquitin-dependent protein catabolic process	6	0.00177936	88
GO:0036297	interstrand cross-link repair	5	0.00177899	43
WP2878_r79689	PPAR Alpha Pathway	2	0.00177806	26
GO:0000002	mitochondrial genome maintenance	3	0.00177175	25
GO:2000573	positive regulation of DNA biosynthetic process	4	0.00176571	43
GO:1900077	negative regulation of cellular response to insulin stimulus	2	0.00175969	33
PC7_7341	SOS-mediated signalling	2	0.00175829	21
PC7_7681	Stimuli-sensing channels	5	0.00175806	95
GO:0001974	blood vessel remodeling	2	0.00174064	37
PC7_4438	Hedgehog 'off' state	5	0.00173633	98
GO:0021799	cerebral cortex radially oriented cell migration	3	0.00173608	32
GO:0050901	leukocyte tethering or rolling	2	0.00173542	14
GO:0010869	regulation of receptor biosynthetic process	2	0.00173528	21
GO:0048641	regulation of skeletal muscle tissue development	3	0.00173486	49
GO:0002573	myeloid leukocyte differentiation	5	0.00173387	98
GO:0042733	embryonic digit morphogenesis	4	0.00173369	64
WP2853_r83014	Endoderm Differentiation	3	0.00173042	68
GO:0044336	canonical Wnt signaling pathway involved in negative regulation of apoptotic process	2	0.00172597	5
GO:0003306	Wnt signaling pathway involved in heart development	2	0.00172597	5
PC7_7263	SHC-mediated signalling	2	0.00172587	22
PC7_7506	Signalling to p38 via RIT and RIN	2	0.00172587	22
GO:0060421	positive regulation of heart growth	2	0.0017194	27
GO:0045685	regulation of glial cell differentiation	4	0.00171455	60
GO:0050853	B cell receptor signaling pathway	2	0.00171194	35
GO:2000058	regulation of protein ubiquitination involved in ubiquitin-dependent protein catabolic process	6	0.00171138	97
GO:1901799	negative regulation of proteasomal protein catabolic process	2	0.00170941	68
GO:0034340	response to type I interferon	2	0.00170685	73
GO:0070932	histone H3 deacetylation	2	0.00170329	22
PC7_3360	E-cadherin signaling in the nascent adherens junction	2	0.00170192	36
PC7_5673	N-cadherin signaling events	2	0.00170192	36
PC7_1163	ARMS-mediated activation	2	0.00169545	23
PC7_1580	Advanced glycosylation endproduct receptor signaling	2	0.00169502	13
GO:0031100	organ regeneration	3	0.00169358	82
GO:0071322	cellular response to carbohydrate stimulus	3	0.00169023	77
GO:0010803	regulation of tumor necrosis factor-mediated signaling pathway	5	0.00168843	49
GO:0060438	trachea development	3	0.0016764	20
GO:0034637	cellular carbohydrate biosynthetic process	5	0.00167484	50
GO:0055025	positive regulation of cardiac muscle tissue development	2	0.00167095	29
GO:0045669	positive regulation of osteoblast differentiation	3	0.00166752	61
GO:0032465	regulation of cytokinesis	3	0.0016619	99
GO:0030971	receptor tyrosine kinase binding	2	0.0016612	48
GO:0009409	response to cold	2	0.00164374	46
GO:1903051	negative regulation of proteolysis involved in cellular protein catabolic process	2	0.00164371	75
GO:0051402	neuron apoptotic process	4	0.00163985	39
PC7_7264	SHC-related events	2	0.00163984	25
PC7_3983	Frs2-mediated activation	2	0.00163984	25
PC7_7265	SHC-related events triggered by IGF1R	2	0.00163984	25
PC7_7492	Signaling events mediated by PRL	2	0.00163069	23
GO:0045737	positive regulation of cyclin-dependent protein serine/threonine kinase activity	2	0.00162919	34
GO:0045762	positive regulation of adenylate cyclase activity	2	0.00162397	42
GO:0016328	lateral plasma membrane	2	0.00162273	51
GO:1990782	protein tyrosine kinase binding	2	0.0016214	51
GO:0007569	cell aging	4	0.00162121	66
PC7_7462	Signaling by Leptin	2	0.00161431	26
GO:0030665	clathrin-coated vesicle membrane	2	0.00161364	81
GO:0005977	glycogen metabolic process	5	0.00161219	55
GO:0048024	regulation of mRNA splicing, via spliceosome	2	0.00160564	59
GO:1990314	cellular response to insulin-like growth factor stimulus	2	0.00160457	6
GO:0051176	positive regulation of sulfur metabolic process	2	0.00160457	6
GO:0045743	positive regulation of fibroblast growth factor receptor signaling pathway	2	0.00160457	6
GO:0061046	regulation of branching involved in lung morphogenesis	2	0.00160457	6
GO:0060856	establishment of blood-brain barrier	2	0.00160457	6
GO:0072033	renal vesicle formation	2	0.00160457	6
GO:1903363	negative regulation of cellular protein catabolic process	2	0.00160182	80
GO:0006073	cellular glucan metabolic process	5	0.00160061	56
GO:0044042	glucan metabolic process	5	0.00160061	56
GO:0001936	regulation of endothelial cell proliferation	3	0.00160014	96
GO:0014704	intercalated disc	2	0.00159795	53
GO:0005507	copper ion binding	2	0.00159665	53
GO:1904031	positive regulation of cyclin-dependent protein kinase activity	2	0.00159236	36
PC7_6618	Prolonged ERK activation events	2	0.00159013	27
GO:0033158	regulation of protein import into nucleus, translocation	2	0.00158945	19
GO:0045649	regulation of macrophage differentiation	2	0.0015855	20
GO:0007041	lysosomal transport	2	0.00158204	59
GO:0045655	regulation of monocyte differentiation	2	0.00157401	14
GO:1902692	regulation of neuroblast proliferation	4	0.00157342	31
PC7_7268	SHC1 events in ERBB4 signaling	2	0.00156716	28
GO:0016591	DNA-directed RNA polymerase II, holoenzyme	2	0.00156659	96
GO:2000379	positive regulation of reactive oxygen species metabolic process	5	0.00156514	89
WP2035_r78536	FSH signaling pathway	2	0.00156317	27
GO:0048713	regulation of oligodendrocyte differentiation	3	0.00155973	31
GO:0046626	regulation of insulin receptor signaling pathway	2	0.00155438	45
GO:0043392	negative regulation of DNA binding	3	0.00155364	47
GO:0005913	cell-cell adherens junction	2	0.00155211	57
WP2643_r74251	Nanoparticle-mediated activation of receptor signaling	2	0.00155211	28
GO:0051569	regulation of histone H3-K4 methylation	3	0.0015488	27
PC7_4588	IL1-mediated signaling events	2	0.00154773	34
GO:0002326	B cell lineage commitment	2	0.00153842	5
GO:0061419	positive regulation of transcription from RNA polymerase II promoter in response to hypoxia	2	0.00153842	5
GO:0002309	T cell proliferation involved in immune response	2	0.00153842	5
GO:0071494	cellular response to UV-C	2	0.00153842	5
GO:1903147	negative regulation of mitophagy	2	0.00153842	5
GO:0031058	positive regulation of histone modification	5	0.00151812	79
GO:0060711	labyrinthine layer development	3	0.00151783	50
GO:0043921	modulation by host of viral transcription	2	0.00151522	21
GO:0052472	modulation by host of symbiont transcription	2	0.00151522	21
WP1601_r84700	Fluoropyrimidine Activity	2	0.00151143	33
GO:0010718	positive regulation of epithelial to mesenchymal transition	3	0.00150315	34
WP2112_r63216	IL17 signaling pathway	2	0.00150225	31
GO:1903310	positive regulation of chromatin modification	5	0.00149565	82
GO:0052312	modulation of transcription in other organism involved in symbiotic interaction	2	0.00148729	22
GO:0055021	regulation of cardiac muscle tissue growth	2	0.00148421	39
GO:0046622	positive regulation of organ growth	2	0.00148421	39
PC7_4611	IL2 signaling events mediated by PI3K	2	0.00147599	37
PC7_7041	S1P2 pathway	2	0.0014736	26
GO:0070997	neuron death	4	0.001473	51
GO:2000144	positive regulation of DNA-templated transcription, initiation	3	0.00147139	26
GO:0051973	positive regulation of telomerase activity	3	0.0014653	28
GO:0044291	cell-cell contact zone	2	0.00146371	66
WP69_r79955	TCR Signaling Pathway	3	0.00146306	90
PC7_4008	G2/M Checkpoints	2	0.00146218	44
GO:1902253	regulation of intrinsic apoptotic signaling pathway by p53 class mediator	3	0.00146164	24
GO:0051349	positive regulation of lyase activity	2	0.00145791	55
GO:0031281	positive regulation of cyclase activity	2	0.00145791	55
GO:0045445	myoblast differentiation	3	0.00145676	38
GO:0044264	cellular polysaccharide metabolic process	5	0.00145565	71
GO:0014013	regulation of gliogenesis	4	0.00145143	91
GO:0001191	transcriptional repressor activity, RNA polymerase II transcription factor binding	2	0.00145081	86
PC7_7504	Signalling to RAS	2	0.00145006	34
GO:0002039	p53 binding	2	0.00144516	68
WP2197_r74852	Endothelin Pathways	2	0.0014426	33
WP244_r78506	Alpha 6 Beta 4 signaling pathway	2	0.0014426	33
GO:0032436	positive regulation of proteasomal ubiquitin-dependent protein catabolic process	3	0.0014402	80
GO:0002053	positive regulation of mesenchymal cell proliferation	3	0.00143768	31
GO:0032897	negative regulation of viral transcription	2	0.00143641	24
GO:0070245	positive regulation of thymocyte apoptotic process	2	0.00143022	6
GO:0048096	chromatin-mediated maintenance of transcription	2	0.00143016	8
GO:0045429	positive regulation of nitric oxide biosynthetic process	3	0.00142998	44
GO:1904407	positive regulation of nitric oxide metabolic process	3	0.00142998	44
GO:0031062	positive regulation of histone methylation	3	0.00142934	33
WP2447_r84415	Amyotrophic lateral sclerosis (ALS)	2	0.0014285	38
GO:0002479	antigen processing and presentation of exogenous peptide antigen via MHC class I, TAP-dependent	5	0.00142409	75
PC7_7490	Signaling events mediated by HDAC Class III	2	0.00141373	39
WP422_r72129	MAPK Cascade	2	0.00141062	29
GO:0005976	polysaccharide metabolic process	5	0.00140192	78
GO:0060420	regulation of heart growth	2	0.00140164	45
GO:0060713	labyrinthine layer morphogenesis	2	0.00139885	24
GO:0042590	antigen processing and presentation of exogenous peptide antigen via MHC class I	5	0.0013948	79
PC7_5078	MAPK targets/ Nuclear events mediated by MAP kinases	2	0.00139162	30
GO:0033144	negative regulation of intracellular steroid hormone receptor signaling pathway	2	0.00139075	31
GO:1901989	positive regulation of cell cycle phase transition	3	0.00139048	62
GO:0043401	steroid hormone mediated signaling pathway	2	0.00138982	61
GO:0032212	positive regulation of telomere maintenance via telomerase	3	0.00138909	32
PC7_2527	Cell-cell junction organization	2	0.00138739	60
GO:0007034	vacuolar transport	2	0.00138686	82
GO:1900076	regulation of cellular response to insulin stimulus	2	0.00138542	60
GO:0050999	regulation of nitric-oxide synthase activity	3	0.00138106	48
GO:0033598	mammary gland epithelial cell proliferation	2	0.00137932	14
GO:0045123	cellular extravasation	2	0.00137619	25
GO:1904358	positive regulation of telomere maintenance via telomere lengthening	3	0.0013721	33
GO:1902749	regulation of cell cycle G2/M phase transition	3	0.00136946	58
GO:0003337	mesenchymal to epithelial transition involved in metanephros morphogenesis	2	0.00136434	9
GO:0003266	regulation of secondary heart field cardioblast proliferation	2	0.00136434	9
GO:0048617	embryonic foregut morphogenesis	2	0.00136434	9
GO:0003264	regulation of cardioblast proliferation	2	0.00136434	9
GO:0061549	sympathetic ganglion development	2	0.00136434	9
GO:0051436	negative regulation of ubiquitin-protein ligase activity involved in mitotic cell cycle	5	0.00136097	84
WP364_r83783	IL-6 signaling pathway	2	0.00135862	43
GO:1901800	positive regulation of proteasomal protein catabolic process	3	0.00135601	93
GO:0046325	negative regulation of glucose import	2	0.00135136	15
GO:1902751	positive regulation of cell cycle G2/M phase transition	2	0.00135015	18
GO:1903428	positive regulation of reactive oxygen species biosynthetic process	3	0.00134797	51
GO:0007406	negative regulation of neuroblast proliferation	2	0.0013447	7
GO:0033121	regulation of purine nucleotide catabolic process	2	0.0013447	7
GO:0002718	regulation of cytokine production involved in immune response	2	0.00134309	58
GO:0006284	base-excision repair	3	0.00134273	50
GO:0001678	cellular glucose homeostasis	2	0.00134236	79
GO:0043484	regulation of RNA splicing	2	0.00133843	93
GO:2000142	regulation of DNA-templated transcription, initiation	3	0.00133755	33
GO:0060669	embryonic placenta morphogenesis	2	0.00133447	27
GO:0030175	filopodium	2	0.001334	91
GO:0042220	response to cocaine	2	0.00133143	50
GO:2000677	regulation of transcription regulatory region DNA binding	2	0.00132632	34
GO:0010464	regulation of mesenchymal cell proliferation	3	0.00132524	38
PC7_5981	Notch signaling pathway	2	0.00132414	58
WP313_r79946	Signaling of Hepatocyte Growth Factor Receptor	2	0.00132367	34
GO:0055024	regulation of cardiac muscle tissue development	2	0.00132288	52
GO:0051444	negative regulation of ubiquitin-protein transferase activity	5	0.00131809	91
GO:0048645	organ formation	3	0.00131072	37
GO:0071594	thymocyte aggregation	4	0.00131012	49
GO:0033077	T cell differentiation in thymus	4	0.00131012	49
GO:0061077	chaperone-mediated protein folding	2	0.00130951	48
GO:0007440	foregut morphogenesis	2	0.00130804	10
GO:0033234	negative regulation of protein sumoylation	2	0.00130804	10
GO:0014009	glial cell proliferation	2	0.00130804	10
PC7_3864	FRS2-mediated cascade	2	0.00130796	44
PC7_7503	Signalling to ERKs	2	0.00130796	44
GO:0030316	osteoclast differentiation	3	0.00130728	32
GO:0051352	negative regulation of ligase activity	5	0.00130668	93
GO:0031664	regulation of lipopolysaccharide-mediated signaling pathway	2	0.00130653	19
GO:0016575	histone deacetylation	2	0.00130277	43
GO:0043506	regulation of JUN kinase activity	2	0.00129884	83
GO:0045428	regulation of nitric oxide biosynthetic process	3	0.00129848	56
GO:2001237	negative regulation of extrinsic apoptotic signaling pathway	2	0.00129209	91
PC7_4637	IL6-mediated signaling events	2	0.00129208	47
GO:0030183	B cell differentiation	4	0.00129152	93
GO:0030819	positive regulation of cAMP biosynthetic process	2	0.00128781	75
GO:1901016	regulation of potassium ion transmembrane transporter activity	2	0.00128509	42
GO:1904030	negative regulation of cyclin-dependent protein kinase activity	2	0.00128064	86
GO:0006476	protein deacetylation	2	0.0012793	45
GO:2000738	positive regulation of stem cell differentiation	3	0.00127811	51
GO:0090400	stress-induced premature senescence	2	0.00127476	8
GO:0010666	positive regulation of cardiac muscle cell apoptotic process	2	0.00127476	8
GO:0010663	positive regulation of striated muscle cell apoptotic process	2	0.00127476	8
PC7_4779	Interleukin-2 signaling	2	0.00127391	47
WP2637_r80029	Structural Pathway of Interleukin 1 (IL-1)	2	0.00127188	47
GO:0032768	regulation of monooxygenase activity	3	0.00127165	59
GO:0002762	negative regulation of myeloid leukocyte differentiation	3	0.00126131	43
GO:0031572	G2 DNA damage checkpoint	2	0.00125938	34
GO:0035112	genitalia morphogenesis	2	0.00125911	11
GO:0061154	endothelial tube morphogenesis	2	0.00125911	11
GO:0001840	neural plate development	2	0.00125911	11
GO:0060484	lung-associated mesenchyme development	2	0.00125911	11
GO:0043388	positive regulation of DNA binding	2	0.00125549	39
GO:0065002	intracellular protein transmembrane transport	2	0.0012537	46
WP2526_r82681	PDGF Pathway	2	0.00125298	39
GO:0030816	positive regulation of cAMP metabolic process	2	0.00123665	83
GO:0060205	cytoplasmic membrane-bounded vesicle lumen	2	0.00123612	83
WP185_r80036	Integrin-mediated Cell Adhesion	2	0.00123465	100
GO:0009620	response to fungus	2	0.00123428	54
PC7_3699	ErbB2/ErbB3 signaling events	2	0.00122816	41
GO:0035601	protein deacylation	2	0.0012265	50
GO:0030193	regulation of blood coagulation	2	0.00121921	86
GO:1900046	regulation of hemostasis	2	0.00121921	86
GO:0001658	branching involved in ureteric bud morphogenesis	3	0.00121722	47
GO:0098732	macromolecule deacylation	2	0.00121683	51
GO:0051095	regulation of helicase activity	2	0.00121609	9
GO:0000733	DNA strand renaturation	2	0.00121609	9
GO:0072283	metanephric renal vesicle morphogenesis	2	0.00121604	12
GO:0060742	epithelial cell differentiation involved in prostate gland development	2	0.00121604	12
PC7_2524	Cell junction organization	2	0.00120696	85
PC7_6395	Peptide hormone metabolism	2	0.00120696	85
WP2203_r78549	TSLP Signaling Pathway	2	0.00120426	47
GO:0030071	regulation of mitotic metaphase/anaphase transition	2	0.0012032	55
GO:0050818	regulation of coagulation	2	0.00119724	90
GO:1902099	regulation of metaphase/anaphase transition of cell cycle	2	0.00119456	56
GO:1903426	regulation of reactive oxygen species biosynthetic process	3	0.00119446	69
GO:0071806	protein transmembrane transport	2	0.0011937	52
GO:0030804	positive regulation of cyclic nucleotide biosynthetic process	2	0.00118164	93
PC7_5995	Nucleotide-binding domain, leucine rich repeat containing receptor (NLR) signaling pathways	2	0.00118096	50
GO:0001711	endodermal cell fate commitment	2	0.00117772	13
GO:0060272	embryonic skeletal joint morphogenesis	2	0.00117772	13
GO:0010463	mesenchymal cell proliferation	2	0.00117772	13
GO:0072077	renal vesicle morphogenesis	2	0.00117772	13
GO:0072182	regulation of nephron tubule epithelial cell differentiation	2	0.00117772	13
GO:0043195	terminal bouton	2	0.00117331	67
GO:0006983	ER overload response	2	0.00116591	10
GO:0005905	coated pit	2	0.00116539	65
GO:0010965	regulation of mitotic sister chromatid separation	2	0.00116204	60
GO:0060425	lung morphogenesis	3	0.00116199	50
GO:1900373	positive regulation of purine nucleotide biosynthetic process	2	0.00115714	98
GO:0030810	positive regulation of nucleotide biosynthetic process	2	0.00115714	98
GO:0009755	hormone-mediated signaling pathway	2	0.00115447	97
GO:0010717	regulation of epithelial to mesenchymal transition	3	0.00114595	67
WP176_r82704	Folate Metabolism	2	0.00114545	66
WP286_r78583	IL-3 Signaling Pathway	2	0.00114365	49
GO:0007494	midgut development	2	0.00114332	14
GO:0061548	ganglion development	2	0.00114332	14
GO:0021781	glial cell fate commitment	2	0.00114332	14
GO:0048715	negative regulation of oligodendrocyte differentiation	2	0.00114332	14
GO:0072087	renal vesicle development	2	0.00114332	14
GO:0060675	ureteric bud morphogenesis	3	0.00114304	55
WP2034_r80016	Leptin signaling pathway	2	0.00113611	75
GO:0048538	thymus development	3	0.00113522	53
GO:0072171	mesonephric tubule morphogenesis	3	0.00113483	56
GO:0090183	regulation of kidney development	3	0.00113483	56
GO:0070849	response to epidermal growth factor	2	0.00113279	30
WP1403_r79471	AMPK Signaling	2	0.00112526	69
PC7_6896	Regulation of actin dynamics for phagocytic cup formation	2	0.00112208	57
GO:0033047	regulation of mitotic sister chromatid segregation	2	0.00111857	66
GO:2000136	regulation of cell proliferation involved in heart morphogenesis	2	0.0011122	15
GO:0045603	positive regulation of endothelial cell differentiation	2	0.0011122	15
GO:0021819	layer formation in cerebral cortex	2	0.0011122	15
GO:2000696	regulation of epithelial cell differentiation involved in kidney development	2	0.0011122	15
GO:0040014	regulation of multicellular organism growth	2	0.00110693	73
GO:1901379	regulation of potassium ion transmembrane transport	2	0.00110688	61
GO:0000079	regulation of cyclin-dependent protein serine/threonine kinase activity	2	0.00110374	90
GO:0035094	response to nicotine	2	0.00110236	52
GO:0048546	digestive tract morphogenesis	3	0.00110127	54
GO:2000177	regulation of neural precursor cell proliferation	4	0.00108781	78
GO:0014823	response to activity	3	0.00108658	70
GO:0090399	replicative senescence	2	0.0010839	12
GO:1990440	positive regulation of transcription from RNA polymerase II promoter in response to endoplasmic reticulum stress	2	0.0010839	12
GO:1900119	positive regulation of execution phase of apoptosis	2	0.0010839	12
GO:0072498	embryonic skeletal joint development	2	0.00108386	16
GO:0060231	mesenchymal to epithelial transition	2	0.00108386	16
GO:0003159	morphogenesis of an endothelium	2	0.00108386	16
GO:0030850	prostate gland development	3	0.00107651	46
GO:0048806	genitalia development	3	0.00107651	46
GO:0033143	regulation of intracellular steroid hormone receptor signaling pathway	2	0.00107511	59
GO:0051341	regulation of oxidoreductase activity	3	0.00107402	90
GO:0051851	modification by host of symbiont morphology or physiology	2	0.00107097	50
GO:0007157	heterophilic cell-cell adhesion via plasma membrane cell adhesion molecules	2	0.00106909	47
GO:0072078	nephron tubule morphogenesis	3	0.00106265	66
GO:0010560	positive regulation of glycoprotein biosynthetic process	2	0.00105789	17
PC7_6393	Peptide chain elongation	2	0.00105658	84
PC7_3774	Eukaryotic Translation Termination	2	0.00105658	84
PC7_8712	Viral mRNA Translation	2	0.00105658	84
GO:2000648	positive regulation of stem cell proliferation	3	0.00105628	67
GO:0042551	neuron maturation	2	0.00105605	31
GO:0070301	cellular response to hydrogen peroxide	2	0.00105497	63
GO:0072088	nephron epithelium morphogenesis	3	0.00105004	68
GO:0051198	negative regulation of coenzyme metabolic process	2	0.00104975	13
GO:0031065	positive regulation of histone deacetylation	2	0.00104975	13
GO:0051195	negative regulation of cofactor metabolic process	2	0.00104975	13
GO:0071870	cellular response to catecholamine stimulus	2	0.00104909	30
PC7_7497	Signaling events mediated by focal adhesion kinase	2	0.0010477	61
GO:0072028	nephron morphogenesis	3	0.00104392	69
GO:0061333	renal tubule morphogenesis	3	0.00103793	70
PC7_3772	Eukaryotic Translation Elongation	2	0.0010371	88
GO:0071868	cellular response to monoamine stimulus	2	0.00103542	31
GO:0001759	organ induction	2	0.00103398	18
GO:0072079	nephron tubule formation	2	0.00103398	18
PC7_5973	Nonsense Mediated Decay (NMD) independent of the Exon Junction Complex (EJC)	2	0.00103243	89
WP477_r67139	Cytoplasmic Ribosomal Proteins	2	0.00103243	89
GO:0002088	lens development in camera-type eye	3	0.00102109	69
GO:0010225	response to UV-C	2	0.00101909	14
GO:0070243	regulation of thymocyte apoptotic process	2	0.00101909	14
GO:1903020	positive regulation of glycoprotein metabolic process	2	0.00101186	19
GO:0061311	cell surface receptor signaling pathway involved in heart development	2	0.00101186	19
PC7_3963	Formation of a pool of free 40S subunits	2	0.0010101	94
GO:0071869	response to catecholamine	2	0.00100985	33
GO:0048678	response to axon injury	2	0.00100974	49
PC7_4662	IRS-mediated signalling	2	0.0010051	85
GO:0060688	regulation of morphogenesis of a branching structure	3	0.00100225	55
GO:0035690	cellular response to drug	3	0.00100194	65
GO:0045670	regulation of osteoclast differentiation	3	0.000996995	63
GO:0035794	positive regulation of mitochondrial membrane permeability	2	0.00099135	15
GO:0010661	positive regulation of muscle cell apoptotic process	2	0.00099135	15
GO:0008340	determination of adult lifespan	2	0.00099135	15
GO:0009950	dorsal/ventral axis specification	2	0.000991307	20
GO:0042762	regulation of sulfur metabolic process	2	0.000991307	20
GO:0032331	negative regulation of chondrocyte differentiation	2	0.000991307	20
PC7_4663	IRS-related events	2	0.000991252	88
GO:0072080	nephron tubule development	3	0.00098891	79
PC7_4664	IRS-related events triggered by IGF1R	2	0.000986782	89
GO:0002833	positive regulation of response to biotic stimulus	2	0.000979931	39
PC7_3886	Fcgamma receptor (FCGR) dependent phagocytosis	2	0.000974941	81
GO:0061326	renal tubule development	3	0.000974276	82
PC7_4583	IGF1R signaling cascade	2	0.000973782	92
PC7_4749	Insulin receptor signalling cascade	2	0.000973782	92
GO:0022030	telencephalon glial cell migration	2	0.000972148	21
GO:0048485	sympathetic nervous system development	2	0.000972148	21
GO:0002089	lens morphogenesis in camera-type eye	2	0.000972148	21
GO:0021801	cerebral cortex radial glia guided migration	2	0.000972148	21
GO:1902106	negative regulation of leukocyte differentiation	3	0.000969564	83
GO:0030812	negative regulation of nucleotide catabolic process	2	0.000966086	16
GO:0002360	T cell lineage commitment	2	0.000966086	16
GO:2000269	regulation of fibroblast apoptotic process	2	0.000966086	16
GO:0060993	kidney morphogenesis	3	0.00096493	84
GO:0045638	negative regulation of myeloid cell differentiation	3	0.000960373	85
GO:0033233	regulation of protein sumoylation	2	0.000954226	22
GO:0034394	protein localization to cell surface	2	0.000954226	22
GO:0072273	metanephric nephron morphogenesis	2	0.000954226	22
GO:0007398	ectoderm development	2	0.000954226	22
GO:0002052	positive regulation of neuroblast proliferation	2	0.000954226	22
GO:0051782	negative regulation of cell division	2	0.000952529	77
GO:0051865	protein autoubiquitination	2	0.000945092	48
GO:0090312	positive regulation of protein deacetylation	2	0.00094294	17
GO:0070234	positive regulation of T cell apoptotic process	2	0.00094294	17
GO:0001657	ureteric bud development	3	0.00094287	89
GO:0072164	mesonephric tubule development	3	0.000938665	90
GO:0072163	mesonephric epithelium development	3	0.000938665	90
GO:0030539	male genitalia development	2	0.000937409	23
GO:0001823	mesonephros development	3	0.000922479	94
GO:0045671	negative regulation of osteoclast differentiation	2	0.000921586	24
GO:0072009	nephron epithelium development	3	0.000910959	97
GO:0060070	canonical Wnt signaling pathway	3	0.00090723	98
GO:0045992	negative regulation of embryonic development	2	0.00090666	25
GO:1902108	regulation of mitochondrial membrane permeability involved in apoptotic process	2	0.000901908	19
GO:0043153	entrainment of circadian clock by photoperiod	2	0.000901908	19
GO:0071542	dopaminergic neuron differentiation	2	0.000892547	26
GO:0061037	negative regulation of cartilage development	2	0.000892547	26
GO:0061028	establishment of endothelial barrier	2	0.000892547	26
GO:2000826	regulation of heart morphogenesis	2	0.000892547	26
GO:0009303	rRNA transcription	2	0.000883592	20
GO:0002433	immune response-regulating cell surface receptor signaling pathway involved in phagocytosis	2	0.000881281	74
GO:0038096	Fc-gamma receptor signaling pathway involved in phagocytosis	2	0.000881281	74
GO:0045686	negative regulation of glial cell differentiation	2	0.000879174	27
GO:2000008	regulation of protein localization to cell surface	2	0.000879174	27
GO:0040036	regulation of fibroblast growth factor receptor signaling pathway	2	0.000879174	27
GO:0002431	Fc receptor mediated stimulatory signaling pathway	2	0.00087193	76
GO:0070230	positive regulation of lymphocyte apoptotic process	2	0.000866515	21
GO:0009651	response to salt stress	2	0.000866515	21
GO:0010665	regulation of cardiac muscle cell apoptotic process	2	0.000866515	21
GO:0016242	negative regulation of macroautophagy	2	0.000866515	21
GO:1903579	negative regulation of ATP metabolic process	2	0.000866515	21
GO:0048512	circadian behavior	2	0.000866515	21
GO:0045978	negative regulation of nucleoside metabolic process	2	0.000866515	21
GO:0003338	metanephros morphogenesis	2	0.000866477	28
GO:0060441	epithelial tube branching involved in lung morphogenesis	2	0.000866477	28
GO:0060795	cell fate commitment involved in formation of primary germ layer	2	0.000866477	28
GO:0045601	regulation of endothelial cell differentiation	2	0.000866477	28
GO:0060479	lung cell differentiation	2	0.000866477	28
GO:0038094	Fc-gamma receptor signaling pathway	2	0.000862917	78
GO:0007622	rhythmic behavior	2	0.00085054	22
GO:0031128	developmental induction	2	0.000842892	30
GO:0001702	gastrulation with mouth forming second	2	0.000842892	30
GO:0036003	positive regulation of transcription from RNA polymerase II promoter in response to stress	2	0.00083555	23
GO:0031063	regulation of histone deacetylation	2	0.00083555	23
GO:0035116	embryonic hindlimb morphogenesis	2	0.000831909	31
GO:1901992	positive regulation of mitotic cell cycle phase transition	2	0.000827716	57
GO:0009648	photoperiodism	2	0.000821446	24
GO:2000178	negative regulation of neural precursor cell proliferation	2	0.000821446	24
GO:1900117	regulation of execution phase of apoptosis	2	0.000821446	24
GO:0010662	regulation of striated muscle cell apoptotic process	2	0.000821446	24
GO:0072210	metanephric nephron development	2	0.000811362	33
GO:0040019	positive regulation of embryonic development	2	0.000811362	33
GO:0003156	regulation of organ formation	2	0.000801731	34
GO:0035115	embryonic forelimb morphogenesis	2	0.000801731	34
GO:0009954	proximal/distal pattern formation	2	0.000801731	34
GO:0031641	regulation of myelination	2	0.000801731	34
GO:0048599	oocyte development	2	0.000792489	35
GO:0034333	adherens junction assembly	2	0.000792489	35
GO:0051145	smooth muscle cell differentiation	2	0.000792489	35
GO:0048661	positive regulation of smooth muscle cell proliferation	2	0.000792124	60
GO:0010389	regulation of G2/M transition of mitotic cell cycle	2	0.000785501	54
GO:2000772	regulation of cellular senescence	2	0.000783643	27
GO:0009649	entrainment of circadian clock	2	0.000783643	27
GO:0046324	regulation of glucose import	2	0.000776151	60
GO:0001569	patterning of blood vessels	2	0.000775068	37
GO:0000578	embryonic axis specification	2	0.000775068	37
GO:0014014	negative regulation of gliogenesis	2	0.000775068	37
GO:0016259	selenocysteine metabolic process	2	0.000773093	89
GO:1901522	positive regulation of transcription from RNA polymerase II promoter involved in cellular response to chemical stimulus	2	0.000772326	28
GO:0009994	oocyte differentiation	2	0.000766844	38
GO:2000108	positive regulation of leukocyte apoptotic process	2	0.000761561	29
GO:0061180	mammary gland epithelium development	2	0.000760607	62
GO:0019722	calcium-mediated signaling	2	0.000757875	92
GO:0002931	response to ischemia	2	0.000751303	30
GO:0098781	ncRNA transcription	2	0.000751303	30
GO:0035137	hindlimb morphogenesis	2	0.00075127	40
GO:0000060	protein import into nucleus, translocation	2	0.000741513	31
GO:0035136	forelimb morphogenesis	2	0.000736751	42
GO:0035315	hair cell differentiation	2	0.000736751	42
GO:0010259	multicellular organismal aging	2	0.000732156	32
GO:2000179	positive regulation of neural precursor cell proliferation	2	0.000729849	43
GO:0042102	positive regulation of T cell proliferation	2	0.000724857	92
GO:0006110	regulation of glycolytic process	2	0.000723199	33
GO:0090311	regulation of protein deacetylation	2	0.000723199	33
GO:0090398	cellular senescence	2	0.000723199	33
GO:0001885	endothelial cell development	2	0.000723168	44
GO:0048483	autonomic nervous system development	2	0.000723168	44
GO:0001709	cell fate determination	2	0.000716697	45
GO:0032105	negative regulation of response to extracellular stimulus	2	0.000706377	35
GO:0070232	regulation of T cell apoptotic process	2	0.000706377	35
GO:0032108	negative regulation of response to nutrient levels	2	0.000706377	35
GO:0032330	regulation of chondrocyte differentiation	2	0.000704338	47
GO:0030811	regulation of nucleotide catabolic process	2	0.000683518	38
GO:0009948	anterior/posterior axis specification	2	0.000681698	51
GO:0016358	dendrite development	2	0.000679058	89
GO:0042098	T cell proliferation	2	0.000676453	39
GO:2000243	positive regulation of reproductive process	2	0.000676424	52
GO:0003382	epithelial cell morphogenesis	2	0.00067129	53
GO:0001837	epithelial to mesenchymal transition	2	0.000661417	55
GO:0002274	myeloid leukocyte activation	2	0.000648335	99
GO:0043470	regulation of carbohydrate catabolic process	2	0.000644588	44
GO:0043471	regulation of cellular carbohydrate catabolic process	2	0.000644588	44
GO:0030858	positive regulation of epithelial cell differentiation	2	0.000643101	59
GO:0072089	stem cell proliferation	2	0.000634583	61
GO:0010660	regulation of muscle cell apoptotic process	2	0.000633229	46
GO:0009880	embryonic pattern specification	2	0.000626447	63
GO:0061035	regulation of cartilage development	2	0.000622513	64
GO:0048477	oogenesis	2	0.000618664	65
GO:0001570	vasculogenesis	2	0.000618664	65
GO:0010507	negative regulation of autophagy	2	0.000612457	50
GO:1903578	regulation of ATP metabolic process	2	0.000607625	51
GO:0009118	regulation of nucleoside metabolic process	2	0.000607625	51
GO:0051193	regulation of cofactor metabolic process	2	0.000607625	51
GO:0051196	regulation of coenzyme metabolic process	2	0.000607625	51
GO:0060411	cardiac septum morphogenesis	2	0.000607625	51
GO:0045446	endothelial cell differentiation	2	0.000593864	72
GO:0070228	regulation of lymphocyte apoptotic process	2	0.000589547	55
GO:0034332	adherens junction organization	2	0.000584246	75
GO:0001708	cell fate specification	2	0.000584246	75
GO:0035050	embryonic heart tube development	2	0.000578128	77
GO:0046916	cellular transition metal ion homeostasis	2	0.000571732	100
GO:0002286	T cell activation involved in immune response	2	0.000561962	62
GO:0010970	establishment of localization by movement along microtubule	2	0.000558779	98
GO:0097480	establishment of synaptic vesicle localization	2	0.000555716	85
GO:0048489	synaptic vesicle transport	2	0.000555716	85
GO:0034103	regulation of tissue remodeling	2	0.00055487	64
GO:0001656	metanephros development	2	0.000553122	86
GO:0001756	somitogenesis	2	0.00055144	65
GO:0097479	synaptic vesicle localization	2	0.00055057	87
GO:0006970	response to osmotic stress	2	0.000548083	66
GO:0031016	pancreas development	2	0.000540759	91
GO:0009798	axis specification	2	0.000531534	95
GO:0009953	dorsal/ventral pattern formation	2	0.000522837	99
GO:0061053	somite development	2	0.00051005	79
GO:0046651	lymphocyte proliferation	2	0.000504975	81
GO:2000106	regulation of leukocyte apoptotic process	2	0.000502502	82
GO:0032943	mononuclear cell proliferation	2	0.000500072	83
GO:0035264	multicellular organism growth	2	0.000488507	88
GO:0070661	leukocyte proliferation	2	0.000486304	89
GO:0043467	regulation of generation of precursor metabolites and energy	2	0.000482	91
GO:0035282	segmentation	2	0.000477827	93
GO:0003279	cardiac septum development	2	0.000475787	94
GO:0021549	cerebellum development	2	0.000467922	98
GO:0002285	lymphocyte activation involved in immune response	2	0.000466025	99
